# Supplementary material for: Bis(2,3-diamino­pyridinium) succinate trihydrate
Source: Acta Crystallogr Sect E Struct Rep Online. 2009 Jul 15;65(Pt 8):o1854–5. doi: 10.1107/S1600536809026439 (PMC2977310; doi:10.1107/S1600536809026439)
Supplement: Supplementary file 2 [file e-65-o1854-Isup2.hkl]

#
# h,k,l, Fc-squared, Fo-squared, sigma(Fo-squared) and status flag
#
data_I
_shelx_title ' apleb_0m in P2(1)/c (100K)'
_shelx_refln_list_code          4
_shelx_F_calc_maximum      133.13
_exptl_crystal_F_000       416.00
_reflns_d_resolution_high  0.7697
 
loop_
 _symmetry_equiv_pos_as_xyz
 'x, y, z'
 '-x, y+1/2, -z+1/2'
 '-x, -y, -z'
 'x, -y-1/2, z-1/2'
 
_cell_length_a    12.7159
_cell_length_b     3.9024
_cell_length_c    18.7734
_cell_angle_alpha  90.000
_cell_angle_beta   94.933
_cell_angle_gamma  90.000
 
_shelx_F_squared_multiplier     1.000
 
loop_
 _refln_index_h
 _refln_index_k
 _refln_index_l
 _refln_F_squared_calc
 _refln_F_squared_meas
 _refln_F_squared_sigma
 _refln_observed_status
   2   0   0     2299.74     2220.75     15.54 o
   3   0   0      537.35      558.58      6.66 o
   4   0   0      153.63      125.99      5.12 o
   5   0   0      996.07     1040.83     13.48 o
   6   0   0       40.14       42.85      3.13 o
   7   0   0     2884.45     3115.91     23.10 o
   8   0   0        7.66       19.23      3.11 o
   9   0   0      211.92      192.81      6.63 o
  10   0   0       27.95       36.84      4.53 o
  11   0   0      382.20      393.93     11.94 o
  12   0   0       27.89       21.18      5.35 o
  13   0   0      506.17      476.22     18.12 o
  14   0   0      101.66       94.38     13.92 o
  15   0   0       71.50       98.16     23.49 o
  16   0   0       22.83       69.70     20.97 o
   1   1   0      988.32      926.72      4.89 o
   2   1   0      199.45      212.07      2.67 o
   3   1   0     3589.79     3346.54     18.92 o
   4   1   0     1502.24     1470.84     11.22 o
   5   1   0      308.94      320.80      3.94 o
   6   1   0      299.26      287.49      3.93 o
   7   1   0     1084.79     1111.30      8.26 o
   8   1   0      416.25      433.95      6.36 o
   9   1   0       84.61      102.68      4.11 o
  10   1   0       11.51       10.24      3.44 o
  11   1   0        4.71       -4.53      4.75 o
  12   1   0       12.18       13.23      5.33 o
  13   1   0       92.20       84.79      9.83 o
  14   1   0      126.14      126.64     13.53 o
  15   1   0       20.14       48.58     14.75 o
  16   1   0       15.31       47.28     23.62 o
   0   2   0      443.08      483.12      6.60 o
   1   2   0      467.30      455.91      5.05 o
   2   2   0       43.15       50.46      2.01 o
   3   2   0       23.99       27.59      2.26 o
   4   2   0      983.41     1012.69     12.84 o
   5   2   0      105.09       96.07      5.37 o
   6   2   0       40.48       34.52      5.02 o
   7   2   0        0.39        1.91      4.88 o
   8   2   0        1.17        7.91      5.39 o
   9   2   0       29.78       18.82      7.08 o
  10   2   0        0.27       -0.09      6.21 o
  11   2   0      120.13       91.54     11.07 o
  12   2   0        5.12        2.57      7.92 o
  13   2   0        0.28       10.11     14.28 o
  14   2   0        2.10        7.70     25.51 o
  15   2   0        7.64       35.07     17.05 o
   1   3   0        2.05        0.77      3.14 o
   2   3   0      218.41      212.75      6.05 o
   3   3   0       78.53       97.52      7.45 o
   4   3   0       48.10       47.61      8.97 o
   5   3   0       13.70       20.46      6.61 o
   6   3   0       37.96       41.13      6.94 o
   7   3   0       76.93       79.86      9.02 o
   8   3   0        2.79        4.70      6.87 o
   9   3   0        0.20        2.71      7.79 o
  10   3   0       28.58       22.41     11.69 o
  11   3   0       92.60       93.23     25.65 o
  12   3   0       82.07       96.44     24.40 o
  13   3   0       80.70       53.70     21.14 o
   0   4   0       32.50       -6.85     25.15 o
   1   4   0        8.11       27.24     18.42 o
   2   4   0      127.72      136.63     14.60 o
   3   4   0       55.83       56.66     13.07 o
   4   4   0        9.34       18.67     10.20 o
   5   4   0        2.98       -3.41     11.67 o
   6   4   0       18.52       24.89     12.90 o
   7   4   0        0.27       25.25     14.05 o
   8   4   0        1.94       16.30     13.27 o
   9   4   0        0.28       43.76     22.43 o
  10   4   0       34.55       16.95     19.81 o
   1   5   0       16.29      -18.62     23.22 o
   2   5   0       17.15       29.36     30.49 o
 -16   1   1       24.97       55.73     11.35 o
 -15   1   1       53.28       50.51     11.16 o
 -14   1   1       55.95       54.87     17.73 o
 -13   1   1       21.56       38.04      8.37 o
 -12   1   1        1.30        4.56      6.21 o
 -11   1   1        1.50        9.74      5.93 o
 -10   1   1       10.36        8.65      3.10 o
  -9   1   1      210.06      226.08      5.62 o
  -8   1   1       14.62        8.71      2.42 o
  -7   1   1        0.40       -1.68      1.74 o
  -6   1   1     1231.07     1296.00     10.20 o
  -5   1   1      147.47      141.91      2.74 o
  -4   1   1       11.89        7.64      1.78 o
  -3   1   1     1103.86     1077.19      8.04 o
  -2   1   1    10450.50    10273.48     41.39 o
  -1   1   1      611.56      605.72      4.37 o
   0   1   1       11.59        4.97      1.37 o
   1   1   1      917.82      896.58      5.33 o
   2   1   1      459.31      457.42      4.68 o
   3   1   1      654.21      681.21      5.47 o
   4   1   1      370.46      345.10      4.39 o
   5   1   1      478.69      482.56      4.02 o
   6   1   1      228.53      255.10      3.44 o
   7   1   1        4.92        6.70      1.54 o
   8   1   1        1.21        1.17      1.95 o
   9   1   1       12.23       13.06      2.65 o
  10   1   1       53.15       49.43      4.19 o
  11   1   1      205.54      183.87     11.00 o
  12   1   1       17.64       14.34      5.45 o
  13   1   1        1.72        1.35      6.50 o
  14   1   1        8.64        4.50      7.24 o
  15   1   1       93.42       90.99     12.94 o
  16   1   1        4.57       16.34     15.46 o
 -15   2   1        9.32       65.08     15.54 o
 -14   2   1       16.91       10.48     21.67 o
 -13   2   1        9.44       19.40     14.20 o
 -12   2   1      113.30      138.77     16.24 o
 -11   2   1        4.71        5.32      9.36 o
 -10   2   1      138.25      139.59     12.72 o
  -9   2   1       21.71       18.12      7.87 o
  -8   2   1        7.63        9.79      5.28 o
  -7   2   1        7.92       13.75      3.18 o
  -6   2   1       64.85       66.44      3.55 o
  -5   2   1      117.36      129.26      3.67 o
  -4   2   1       25.68       22.57      2.75 o
  -3   2   1       12.85        7.23      1.55 o
  -2   2   1      490.98      497.53      5.10 o
  -1   2   1       85.25       80.40      2.87 o
   0   2   1       17.64       16.90      1.99 o
   1   2   1       10.80       12.84      1.95 o
   2   2   1      121.47      131.06      3.07 o
   3   2   1        1.35       -0.65      1.25 o
   4   2   1      390.96      374.85      8.02 o
   5   2   1     1105.80     1136.68     13.38 o
   6   2   1       94.60       95.18      6.95 o
   7   2   1      112.87      116.71      6.50 o
   8   2   1       34.04       42.72      6.29 o
   9   2   1        6.53        2.14      6.98 o
  10   2   1        0.39        0.41      5.62 o
  11   2   1        1.07       -3.63      6.51 o
  12   2   1       27.11       36.28      9.77 o
  13   2   1       21.30       -1.13      7.97 o
  14   2   1        1.96        6.76     10.72 o
  15   2   1        4.90       44.56     17.38 o
 -13   3   1       15.01       16.10     17.83 o
 -12   3   1        0.85       -2.32     14.84 o
 -11   3   1        3.78        0.12     12.87 o
 -10   3   1       30.05       16.55     11.84 o
  -9   3   1       10.07       26.61     12.55 o
  -8   3   1       87.24       75.06     21.51 o
  -7   3   1        7.61        6.37     10.19 o
  -6   3   1       84.92       87.51      9.53 o
  -5   3   1      146.11      144.31     10.85 o
  -4   3   1      290.84      288.30     13.11 o
  -3   3   1      131.03      147.69      8.09 o
  -2   3   1        2.00       -1.51      2.79 o
  -1   3   1        3.53        3.02      3.15 o
   0   3   1       51.62       54.55      3.71 o
   1   3   1      144.42      141.67      4.76 o
   2   3   1      204.97      199.43      4.86 o
   3   3   1      222.12      237.26     10.51 o
   4   3   1        1.46       -4.76      4.83 o
   5   3   1       82.38       85.61      8.20 o
   6   3   1       15.10       15.00      5.73 o
   7   3   1        8.67       11.68      6.91 o
   8   3   1        0.39       -4.35      8.51 o
   9   3   1      126.93       93.10     11.87 o
  10   3   1        0.23        3.78      7.56 o
  11   3   1        0.05        6.82      8.46 o
  12   3   1        1.85       18.47     16.34 o
  13   3   1        3.83       20.77     16.93 o
 -10   4   1        5.87       40.48     25.25 o
  -9   4   1        4.45       38.43     23.80 o
  -8   4   1       23.45       29.07     19.84 o
  -7   4   1       30.52       34.98     30.63 o
  -6   4   1       99.56      128.60     19.70 o
  -5   4   1       24.98       64.71     14.97 o
  -4   4   1      202.86      199.90     20.72 o
  -3   4   1       42.89        9.10     21.46 o
  -2   4   1       59.67       67.12     12.92 o
  -1   4   1        2.13        6.48     18.43 o
   0   4   1        1.24       -9.51     17.29 o
   1   4   1       11.28        2.34     17.47 o
   2   4   1       13.18        4.53      9.89 o
   3   4   1        1.64        2.98     12.68 o
   4   4   1      149.42      164.59     15.55 o
   5   4   1       11.75       21.22     10.57 o
   6   4   1        0.15       -4.70     11.47 o
   7   4   1       56.29       48.78     26.45 o
   8   4   1        0.00       -8.71     10.42 o
   9   4   1       31.22       35.42     22.59 o
  10   4   1        1.10       41.76     21.86 o
  -2   5   1       32.82       28.08     34.34 o
  -1   5   1       19.75       31.94     33.67 o
   0   5   1        2.14       -2.70     23.25 o
   1   5   1       19.33       26.14     23.96 o
   2   5   1       11.71       14.19     21.99 o
 -16   0   2       14.78       23.49     17.57 o
 -15   0   2       24.72       58.81     19.59 o
 -14   0   2        7.56       14.93     15.82 o
 -13   0   2       75.54       83.01      8.97 o
 -12   0   2      136.67      155.58      8.87 o
 -11   0   2        3.11        5.76      4.84 o
 -10   0   2       36.62       34.67      4.72 o
  -9   0   2      356.10      381.66      9.04 o
  -8   0   2     3666.70     3539.26     27.12 o
  -7   0   2       43.19       51.24      4.06 o
  -6   0   2      210.68      214.90      6.96 o
  -5   0   2      656.85      748.37     16.99 o
  -4   0   2      369.73      373.89      6.98 o
  -3   0   2      481.43      504.40      9.69 o
  -2   0   2     1646.34     1528.36     21.14 o
  -1   0   2       68.81       -0.74      3.22 o
   1   0   2     2060.93     1937.72     13.36 o
   2   0   2     4779.21     4710.03     26.90 o
   3   0   2     1186.19     1059.62     16.96 o
   4   0   2      222.81      229.27      4.61 o
   5   0   2       27.86       26.67      2.64 o
   6   0   2     2470.91     2528.23     23.01 o
   7   0   2        9.14        9.96      2.96 o
   8   0   2      269.02      266.95      7.76 o
   9   0   2       22.40       38.42      4.55 o
  10   0   2      168.50      170.86      7.05 o
  11   0   2       14.53       24.28      5.19 o
  12   0   2      197.58      193.52      9.27 o
  13   0   2      752.04      714.95     18.65 o
  14   0   2       30.91       43.55     12.81 o
  15   0   2        5.80       30.14     10.94 o
  16   0   2        5.45       51.47     15.68 o
 -16   1   2        1.47        0.35     43.56 o
 -15   1   2       40.73       54.88     10.59 o
 -14   1   2      132.13      170.10     26.58 o
 -13   1   2       50.26       45.04      8.49 o
 -12   1   2       37.13       32.96      7.66 o
 -11   1   2        0.23        3.42      6.94 o
 -10   1   2      165.15      165.41      5.99 o
  -9   1   2       45.81       60.81      4.09 o
  -8   1   2      790.91      784.30     11.28 o
  -7   1   2       12.73       10.41      2.06 o
  -6   1   2      971.70      999.40      7.96 o
  -5   1   2      406.57      441.76      4.31 o
  -4   1   2      891.92      968.93      7.14 o
  -3   1   2     1673.97     1697.34     10.84 o
  -2   1   2     4337.43     4385.77     21.46 o
  -1   1   2    17724.63    17619.78     71.82 o
   0   1   2     1045.62     1120.35      9.04 o
   1   1   2      650.72      632.22      4.76 o
   2   1   2       12.78       11.28      1.82 o
   3   1   2      133.37      102.09      3.15 o
   4   1   2       96.53      112.39      2.72 o
   5   1   2      304.42      262.24      3.30 o
   6   1   2      163.19      179.44      3.28 o
   7   1   2       93.55       88.96      2.85 o
   8   1   2       10.50       10.32      2.36 o
   9   1   2       38.64       41.49      3.21 o
  10   1   2      369.70      340.35      9.03 o
  11   1   2       52.63       59.32      6.73 o
  12   1   2      217.60      220.76     11.06 o
  13   1   2        4.70       10.41      6.62 o
  14   1   2        3.63       -4.27      8.90 o
  15   1   2        1.10        0.53     12.99 o
 -15   2   2       50.78      129.24     20.09 o
 -14   2   2       51.93      114.91     22.31 o
 -13   2   2       49.36       61.38     19.22 o
 -12   2   2       67.71       70.56     23.16 o
 -11   2   2       87.77       75.70     13.70 o
 -10   2   2       31.58       28.59     10.47 o
  -9   2   2       38.89       37.32     16.02 o
  -8   2   2       74.74       72.09      9.51 o
  -7   2   2       34.34       38.47      3.46 o
  -6   2   2      205.62      185.38      6.06 o
  -5   2   2      314.10      322.66      5.53 o
  -4   2   2     2008.42     1975.10     14.17 o
  -3   2   2       68.86       78.59      2.40 o
  -2   2   2        0.56       -2.89      1.44 o
  -1   2   2      919.41      962.20      7.66 o
   0   2   2      487.14      504.11      5.56 o
   1   2   2      260.72      231.64      3.65 o
   2   2   2      723.54      714.26      5.87 o
   3   2   2        0.30       -0.80      1.44 o
   4   2   2      212.80      220.07      3.51 o
   5   2   2        8.49        3.45      2.92 o
   6   2   2       84.69       82.96      5.89 o
   7   2   2       47.45       45.85      6.54 o
   8   2   2       39.75       55.25      6.72 o
   9   2   2      152.15      156.45     10.46 o
  10   2   2       69.74       69.63      8.84 o
  11   2   2       49.83       66.12      9.11 o
  12   2   2      323.95      275.66     17.16 o
  13   2   2       32.39       20.45     10.79 o
  14   2   2        1.17       -1.03      7.97 o
 -13   3   2        0.33      108.06     68.16 o
 -12   3   2        0.57        4.15     16.71 o
 -11   3   2       14.88       20.54     12.08 o
 -10   3   2        0.48        4.35     11.39 o
  -9   3   2        0.24       -9.14      9.66 o
  -8   3   2       12.56       15.28     11.47 o
  -7   3   2        0.63        4.28     13.52 o
  -6   3   2      116.48      119.74     14.48 o
  -5   3   2       30.59       27.37     10.02 o
  -4   3   2      169.68      180.65      8.54 o
  -3   3   2       66.98       76.46      5.04 o
  -2   3   2      182.95      183.91      6.04 o
  -1   3   2       40.24       46.95      3.15 o
   0   3   2        3.90        5.12      2.50 o
   1   3   2      114.56      121.56      4.36 o
   2   3   2      609.46      589.74     12.05 o
   3   3   2      308.70      314.90      9.50 o
   4   3   2        3.30       -1.41      4.20 o
   5   3   2        0.12       -5.63      5.27 o
   6   3   2        1.78       -2.07      5.94 o
   7   3   2        0.60       -0.05      5.99 o
   8   3   2       15.97       10.24      6.65 o
   9   3   2       47.17       22.07      9.00 o
  10   3   2        4.06       10.30      8.29 o
  11   3   2        2.09        8.51      8.17 o
  12   3   2        0.79       11.01     15.28 o
  13   3   2        5.68       22.68     16.76 o
 -10   4   2       40.17       34.06     24.64 o
  -9   4   2        2.62       -0.90     20.62 o
  -8   4   2        0.11        2.10     12.07 o
  -7   4   2       51.66       50.03     14.32 o
  -6   4   2       72.57       66.51     18.12 o
  -5   4   2      423.86      374.97     24.55 o
  -4   4   2       14.15       13.61     22.69 o
  -3   4   2        0.31      -17.76     10.48 o
  -2   4   2        6.48       15.00      8.03 o
  -1   4   2        0.40       27.42     18.30 o
   0   4   2       23.09       49.92     19.05 o
   1   4   2      112.46      159.09     22.73 o
   2   4   2       38.12       21.46     10.91 o
   3   4   2        0.06      -14.55      9.97 o
   4   4   2       40.00       39.13      9.14 o
   5   4   2        4.96        0.30      7.73 o
   6   4   2        8.86        7.48      8.29 o
   7   4   2        8.23        8.37      8.74 o
   8   4   2       39.60       57.56     14.55 o
   9   4   2        0.31       31.85     18.50 o
  -2   5   2      181.24      240.68     45.98 o
  -1   5   2        0.56       -9.11     31.33 o
   0   5   2        5.91       19.15     22.89 o
   1   5   2        4.65      -27.42     20.36 o
   2   5   2        4.86       -6.70     27.14 o
 -16   1   3       43.94       52.76     22.22 o
 -15   1   3        2.03       31.73      9.45 o
 -14   1   3        0.14       10.83      7.79 o
 -13   1   3       10.39       17.75     10.18 o
 -12   1   3       31.38       26.29      7.59 o
 -11   1   3      135.00      137.54     10.47 o
 -10   1   3      314.34      298.06     11.27 o
  -9   1   3       52.02       68.83      4.78 o
  -8   1   3      120.30      126.39      8.97 o
  -7   1   3       12.34       10.84      2.10 o
  -6   1   3        0.03       -2.65      1.58 o
  -5   1   3      195.42      210.90      3.48 o
  -4   1   3      188.52      169.04      3.66 o
  -3   1   3      248.07      236.59      3.81 o
  -2   1   3     3415.24     3191.05     17.19 o
  -1   1   3     1944.68     2029.74     13.53 o
   0   1   3      980.10      919.09      6.82 o
   1   1   3      420.49      381.01      3.54 o
   2   1   3      416.07      396.52      3.73 o
   3   1   3       33.17       40.80      1.79 o
   4   1   3     1134.84     1132.97      7.16 o
   5   1   3        0.19       -2.66      1.33 o
   6   1   3      587.12      590.24      5.93 o
   7   1   3      408.50      387.93      5.10 o
   8   1   3      194.76      207.09      4.48 o
   9   1   3       10.55        6.37      2.63 o
  10   1   3        1.29        1.06      3.43 o
  11   1   3       70.29       63.82      7.76 o
  12   1   3        4.51        8.30      4.90 o
  13   1   3       36.68       13.94      6.29 o
  14   1   3       23.22       14.25      6.67 o
  15   1   3        3.15        4.60      7.94 o
 -15   2   3       25.89       66.20     34.91 o
 -14   2   3        2.31       21.63     17.30 o
 -13   2   3        0.35        8.86     23.39 o
 -12   2   3        6.62       12.59      8.56 o
 -11   2   3      120.00      112.22     19.09 o
 -10   2   3      132.60      139.06     19.52 o
  -9   2   3        9.60       17.39     10.49 o
  -8   2   3       60.17       60.14      9.97 o
  -7   2   3      289.13      284.08      7.31 o
  -6   2   3      180.46      163.07      5.46 o
  -5   2   3      634.04      584.29      7.89 o
  -4   2   3     1740.66     1643.68     12.54 o
  -3   2   3     1975.32     2001.01     11.60 o
  -2   2   3       37.33       33.40      2.28 o
  -1   2   3      626.03      649.33      6.30 o
   0   2   3      920.53      914.02      7.65 o
   1   2   3      151.06      154.65      3.24 o
   2   2   3      678.51      620.79      6.29 o
   3   2   3      152.43      175.01      4.29 o
   4   2   3       64.56       61.84      3.04 o
   5   2   3        4.55        8.63      4.60 o
   6   2   3      266.57      262.77      6.12 o
   7   2   3        1.51       -1.53      3.99 o
   8   2   3      111.56      109.52      8.27 o
   9   2   3       39.85       27.77      6.86 o
  10   2   3       61.59       51.82      7.76 o
  11   2   3        0.10       -3.30      5.79 o
  12   2   3       56.44       47.98      9.38 o
  13   2   3      188.42      175.29     15.08 o
  14   2   3        0.06       -9.52     14.27 o
 -13   3   3       75.58      182.31     66.44 o
 -12   3   3       27.90       69.80     46.34 o
 -11   3   3       51.15      107.84     38.52 o
 -10   3   3       10.29       17.39     11.91 o
  -9   3   3        0.47        1.78     11.40 o
  -8   3   3      135.29      109.41     16.08 o
  -7   3   3       68.56       57.02     19.19 o
  -6   3   3      594.09      542.61     28.92 o
  -5   3   3       22.62       15.89      8.27 o
  -4   3   3       36.20       40.18      6.38 o
  -3   3   3      173.21      167.31      6.48 o
  -2   3   3        3.80        1.18      2.29 o
  -1   3   3       16.33       17.05      2.74 o
   0   3   3       48.18       46.74      3.30 o
   1   3   3        0.11       -2.40      2.36 o
   2   3   3      365.52      372.56      9.21 o
   3   3   3        3.46       13.46      4.67 o
   4   3   3      147.03      129.30      7.25 o
   5   3   3        3.50        9.31      5.76 o
   6   3   3       46.23       43.65      8.14 o
   7   3   3        8.09        3.47      6.09 o
   8   3   3        1.84       -2.24      7.29 o
   9   3   3        2.95       -3.03      6.18 o
  10   3   3       62.39       57.65     10.82 o
  11   3   3        4.84       -3.33      7.55 o
  12   3   3        4.00       44.81     16.96 o
 -10   4   3        2.70       89.30     81.97 o
  -9   4   3        0.89       48.12     55.51 o
  -8   4   3        2.53       38.36     21.80 o
  -7   4   3        0.48        8.57     30.50 o
  -6   4   3       84.85      107.69     26.02 o
  -5   4   3      355.24      355.01     24.73 o
  -4   4   3       64.38       72.07     15.90 o
  -3   4   3       44.63       38.61     14.57 o
  -2   4   3        3.86        6.66     12.85 o
  -1   4   3        0.79       -6.36     17.37 o
   0   4   3        1.07       17.78     16.86 o
   1   4   3       41.91       57.20     19.03 o
   2   4   3      183.15      148.67     17.25 o
   3   4   3        1.52      -12.71      6.35 o
   4   4   3       28.09       14.66      7.92 o
   5   4   3        0.03       -6.79      8.63 o
   6   4   3        4.60        7.01      8.11 o
   7   4   3        1.04       -7.31      7.33 o
   8   4   3       80.91       89.23     13.06 o
   9   4   3       23.40       21.39     19.60 o
  -2   5   3       59.62       32.66     37.24 o
  -1   5   3        3.08       35.79     35.01 o
   0   5   3        2.03       -5.98     22.64 o
   1   5   3        3.93       34.49     31.47 o
 -16   0   4       45.71       57.34     22.43 o
 -15   0   4       45.58       81.82     23.55 o
 -14   0   4       82.90       55.79     20.36 o
 -13   0   4       44.92       47.12     12.77 o
 -12   0   4      152.97      126.81     10.34 o
 -11   0   4        0.53       -5.60      4.86 o
 -10   0   4      152.58      174.24      8.27 o
  -9   0   4      320.81      303.24      9.50 o
  -8   0   4      111.83      101.86      6.18 o
  -7   0   4      664.89      665.14     11.25 o
  -6   0   4      863.76      856.51     12.23 o
  -5   0   4     1047.90     1067.15     12.85 o
  -4   0   4     1603.42     1520.71     15.26 o
  -3   0   4      136.03      145.44      6.02 o
  -2   0   4     4347.64     4955.26     34.34 o
  -1   0   4       92.95      106.21      4.46 o
   0   0   4     1832.00     1791.03     13.99 o
   1   0   4      303.09      330.81      5.49 o
   2   0   4     5762.51     5563.97     42.20 o
   3   0   4      341.54      420.05      6.58 o
   4   0   4     3170.05     3206.62     24.82 o
   5   0   4     1786.15     1805.31     15.29 o
   6   0   4       29.82       32.82      3.17 o
   7   0   4       63.68       58.08      3.93 o
   8   0   4        0.83       -1.44      2.87 o
   9   0   4      265.94      279.35      9.88 o
  10   0   4      162.24      159.31      9.26 o
  11   0   4       14.11       21.89      6.97 o
  12   0   4       55.17       54.65      7.86 o
  13   0   4        5.59        1.69      5.88 o
  14   0   4       30.60       52.73     13.26 o
  15   0   4       16.14       36.55     13.02 o
  16   0   4        2.19       21.07     14.72 o
 -16   1   4       19.10       37.10     31.08 o
 -15   1   4        3.30       13.64     12.06 o
 -14   1   4      136.21      145.41     16.70 o
 -13   1   4      112.98      138.48     11.98 o
 -12   1   4        2.15       -1.06      6.09 o
 -11   1   4        9.19        3.74      6.26 o
 -10   1   4       42.48       46.88      5.21 o
  -9   1   4        2.88       -0.64      3.85 o
  -8   1   4      358.61      331.35      6.22 o
  -7   1   4      147.39      147.88      4.16 o
  -6   1   4        0.18       -1.39      1.68 o
  -5   1   4      298.05      286.21      4.86 o
  -4   1   4       47.41       63.38      2.67 o
  -3   1   4     1155.45     1275.10      9.18 o
  -2   1   4     1543.75     1590.60     11.52 o
  -1   1   4      958.26      884.72      7.08 o
   0   1   4     2129.47     2166.62     12.73 o
   1   1   4        0.17        0.29      1.51 o
   2   1   4      769.97      741.77      5.72 o
   3   1   4      236.35      222.85      3.20 o
   4   1   4        7.30        9.63      1.40 o
   5   1   4      586.46      573.36      5.44 o
   6   1   4       51.08       55.53      2.74 o
   7   1   4        3.90        1.87      1.97 o
   8   1   4       32.94       31.34      2.82 o
   9   1   4        5.04        6.95      2.90 o
  10   1   4      124.63      128.53      6.12 o
  11   1   4      947.33      894.51     19.00 o
  12   1   4      106.60      111.68      9.49 o
  13   1   4       32.12       37.00      7.96 o
  14   1   4        0.93        4.04      6.60 o
  15   1   4        1.15        3.01      7.43 o
 -15   2   4        6.07       48.61     22.24 o
 -14   2   4        3.14       -4.63     13.50 o
 -13   2   4        1.67       27.31     10.00 o
 -12   2   4        0.53        7.99      9.12 o
 -11   2   4       59.83       57.99     18.31 o
 -10   2   4      120.22      113.12     16.37 o
  -9   2   4      322.11      328.99     17.13 o
  -8   2   4      303.08      284.70     14.03 o
  -7   2   4        1.47       -0.57      3.47 o
  -6   2   4        0.38       -3.80      3.40 o
  -5   2   4       54.29       51.96      3.49 o
  -4   2   4       74.08       74.71      2.87 o
  -3   2   4     2604.63     2595.76     25.89 o
  -2   2   4     1018.26     1007.30      9.02 o
  -1   2   4      172.17      164.28      3.94 o
   0   2   4     1430.86     1388.79     10.41 o
   1   2   4      426.35      418.32      5.10 o
   2   2   4      103.25      109.70      3.35 o
   3   2   4       34.40       39.55      4.00 o
   4   2   4       15.08       21.94      2.71 o
   5   2   4        4.09        3.86      2.38 o
   6   2   4        3.66        1.49      2.39 o
   7   2   4       27.15       39.52      4.94 o
   8   2   4       17.90       23.27      6.69 o
   9   2   4      215.08      224.14     11.12 o
  10   2   4       46.12       33.17      6.36 o
  11   2   4       34.15       13.57      7.54 o
  12   2   4       69.28       51.54      8.59 o
  13   2   4      163.80      161.05     13.59 o
  14   2   4       66.95       28.36     13.83 o
 -13   3   4       61.42      232.50     39.29 o
 -12   3   4       36.85       51.70     20.17 o
 -11   3   4        3.73       15.55     10.34 o
 -10   3   4       11.85       20.49     10.55 o
  -9   3   4        5.90       17.80     10.51 o
  -8   3   4        3.16        5.27      9.29 o
  -7   3   4      485.53      510.63     25.16 o
  -6   3   4     1251.51     1146.89     51.24 o
  -5   3   4       78.14       76.83     15.68 o
  -4   3   4       61.89       48.29      7.27 o
  -3   3   4       13.51        8.89      3.48 o
  -2   3   4       48.15       63.48      3.53 o
  -1   3   4        6.00        5.85      2.56 o
   0   3   4      272.46      268.51      8.43 o
   1   3   4      116.93      133.47      4.94 o
   2   3   4       31.00       32.79      4.56 o
   3   3   4        5.41        4.57      4.05 o
   4   3   4       89.15       92.23      7.54 o
   5   3   4        1.40        2.21      4.98 o
   6   3   4      115.04      121.61      9.48 o
   7   3   4      238.03      256.96     13.24 o
   8   3   4        4.85        6.38      6.17 o
   9   3   4        1.22        2.40      6.23 o
  10   3   4       13.28       22.44      8.31 o
  11   3   4       34.29       28.26     10.22 o
  12   3   4       15.80       19.02     18.33 o
  -9   4   4        4.89       73.07     36.94 o
  -8   4   4       31.66      104.05     39.15 o
  -7   4   4      159.06      150.83     20.14 o
  -6   4   4       38.46       24.67     21.74 o
  -5   4   4      127.45      127.02     35.74 o
  -4   4   4      359.73      351.33     24.36 o
  -3   4   4      136.05      141.16     17.87 o
  -2   4   4       43.75       61.76     12.63 o
  -1   4   4        0.29       23.29     12.78 o
   0   4   4        8.19        6.18     16.20 o
   1   4   4      195.19      202.11     23.76 o
   2   4   4       39.98       55.59      9.23 o
   3   4   4       27.83       19.55      9.77 o
   4   4   4        8.72        7.76      7.50 o
   5   4   4        1.18       -5.31     12.21 o
   6   4   4        0.28       12.22      7.57 o
   7   4   4       30.53       32.66     11.14 o
   8   4   4      146.11      149.41     17.00 o
   9   4   4       13.94       36.58     20.04 o
   0   5   4        2.63        4.38     33.67 o
 -16   1   5       10.33       33.58     14.14 o
 -15   1   5        2.50        0.68     21.24 o
 -14   1   5       24.96       44.77      8.93 o
 -13   1   5       14.80       29.84      8.16 o
 -12   1   5        5.12        5.95      8.28 o
 -11   1   5        5.23        6.95      5.48 o
 -10   1   5      165.13      166.01      7.92 o
  -9   1   5      656.17      601.68     10.16 o
  -8   1   5      601.34      594.79      9.53 o
  -7   1   5       53.73       47.18      3.88 o
  -6   1   5       11.52       11.62      2.78 o
  -5   1   5       24.66       24.89      2.65 o
  -4   1   5      397.61      458.17      6.40 o
  -3   1   5        5.01        2.50      1.73 o
  -2   1   5     3221.40     3512.82     21.08 o
  -1   1   5     1230.06     1248.36      9.52 o
   0   1   5      142.34      118.87      3.26 o
   1   1   5      333.00      305.96      4.36 o
   2   1   5      166.96      166.72      3.06 o
   3   1   5      226.57      212.95      3.27 o
   4   1   5       52.93       61.79      2.27 o
   5   1   5      450.07      464.33      5.15 o
   6   1   5       49.48       42.97      2.38 o
   7   1   5       49.98       46.62      2.81 o
   8   1   5       31.67       30.24      3.25 o
   9   1   5        0.69       -1.33      2.87 o
  10   1   5       29.11       42.97      4.97 o
  11   1   5      445.99      399.42     13.49 o
  12   1   5       73.96       87.80      8.92 o
  13   1   5       14.01       18.62      7.09 o
  14   1   5        2.63        4.61      7.87 o
  15   1   5       46.13       63.73      9.88 o
 -15   2   5       69.33       98.57     17.41 o
 -14   2   5       28.00       32.55     21.57 o
 -13   2   5        0.01       27.36     16.30 o
 -12   2   5       87.56      124.92     32.53 o
 -11   2   5       40.81       53.87     11.73 o
 -10   2   5        3.05        5.30      8.59 o
  -9   2   5      384.86      367.01     15.46 o
  -8   2   5       89.13       71.25     13.50 o
  -7   2   5      293.34      287.30      8.11 o
  -6   2   5        0.26       -0.16      3.55 o
  -5   2   5       85.65       86.68      3.15 o
  -4   2   5      319.37      313.11      5.04 o
  -3   2   5       37.30       33.38      3.01 o
  -2   2   5      121.46      128.61      4.03 o
  -1   2   5      320.12      334.78      5.83 o
   0   2   5      130.28      138.52      3.94 o
   1   2   5      167.80      172.41      4.04 o
   2   2   5        1.25       -0.85      1.77 o
   3   2   5      128.98      135.15      3.59 o
   4   2   5      234.09      222.17      5.98 o
   5   2   5      265.70      250.19      6.78 o
   6   2   5        3.54        0.59      2.61 o
   7   2   5      140.84      154.37      7.38 o
   8   2   5        2.98        6.41      5.28 o
   9   2   5      123.13      127.26      9.66 o
  10   2   5      112.86       96.59      9.14 o
  11   2   5       41.04       49.34      8.38 o
  12   2   5       67.33       72.24      9.20 o
  13   2   5       51.42       53.51      9.90 o
  14   2   5      189.35      191.89     23.01 o
 -13   3   5       62.89      180.13     97.84 o
 -12   3   5       17.64       50.86     54.65 o
 -11   3   5       65.09       95.45     25.34 o
 -10   3   5        4.60       13.28     10.93 o
  -9   3   5       11.21        9.47     16.03 o
  -8   3   5      147.24      161.70     20.76 o
  -7   3   5      184.90      211.93     16.23 o
  -6   3   5     1037.61      977.87     34.01 o
  -5   3   5      422.18      407.52     15.02 o
  -4   3   5      195.07      198.17     10.23 o
  -3   3   5        6.60       10.18      3.62 o
  -2   3   5       42.92       43.59      3.48 o
  -1   3   5      208.61      221.34      5.46 o
   0   3   5       90.08       94.62      4.79 o
   1   3   5      169.96      168.65      6.78 o
   2   3   5       30.52       35.08      6.22 o
   3   3   5        4.27       -2.87      5.06 o
   4   3   5        4.40        5.53      5.25 o
   5   3   5      166.63      168.94     10.11 o
   6   3   5        0.11       -4.05      5.21 o
   7   3   5      320.18      298.17     15.02 o
   8   3   5        6.17        2.73      6.39 o
   9   3   5       58.69       52.81      9.54 o
  10   3   5        0.08        6.27      6.02 o
  11   3   5       11.56       16.60      8.30 o
  12   3   5       81.91       95.53     24.93 o
  -9   4   5        3.50      121.71     63.51 o
  -8   4   5       76.36       54.40     16.81 o
  -7   4   5       20.14        6.55     17.22 o
  -6   4   5        4.17       12.70     13.59 o
  -5   4   5       12.76       -2.45     12.53 o
  -4   4   5       35.13       53.62     15.78 o
  -3   4   5       43.84       25.80     13.38 o
  -2   4   5        1.11        4.79     25.19 o
  -1   4   5        4.29       35.36     18.04 o
   0   4   5       29.24       38.47     17.61 o
   1   4   5       23.79       30.55     17.18 o
   2   4   5       37.70       35.93     14.38 o
   3   4   5       80.97       84.34      9.12 o
   4   4   5       39.50       38.11      7.93 o
   5   4   5       41.25       39.06      9.31 o
   6   4   5        1.78        4.42      7.58 o
   7   4   5        5.42        2.30      8.23 o
   8   4   5        3.56       11.50     10.19 o
   9   4   5        1.77       23.78     18.87 o
 -16   0   6        0.56       52.49     21.33 o
 -15   0   6      154.53      174.71     31.72 o
 -14   0   6       77.71      117.65     26.97 o
 -13   0   6       21.29       10.20     14.75 o
 -12   0   6      254.81      244.39     17.55 o
 -11   0   6     1023.90     1009.49     23.76 o
 -10   0   6      296.30      298.16     11.58 o
  -9   0   6     1403.84     1340.67     21.46 o
  -8   0   6       38.32       30.37      5.00 o
  -7   0   6      191.41      192.22      7.27 o
  -6   0   6      170.23      195.44      6.85 o
  -5   0   6       24.41       25.58      3.80 o
  -4   0   6     8600.52     9376.38     64.19 o
  -3   0   6     2701.33     2871.18     27.93 o
  -2   0   6     4716.05     4868.38     36.33 o
  -1   0   6      568.80      571.74      9.14 o
   0   0   6       13.53       13.06      2.99 o
   1   0   6     1146.35     1163.42     13.36 o
   2   0   6     2525.60     2645.01     40.87 o
   3   0   6      486.73      480.92      8.64 o
   4   0   6      905.46      879.25     11.03 o
   5   0   6        1.45        1.82      2.17 o
   6   0   6       71.91       68.96      3.96 o
   7   0   6      315.38      325.20      8.68 o
   8   0   6      116.49      128.05      6.07 o
   9   0   6     2787.87     2771.65     27.12 o
  10   0   6      959.41      981.28     16.83 o
  11   0   6        0.26       -5.97      5.83 o
  12   0   6       80.13       81.96     11.92 o
  13   0   6        0.14       -2.55      5.65 o
  14   0   6        0.82        5.01     10.45 o
  15   0   6       11.47       16.67     11.20 o
 -15   1   6        0.65       19.78     13.27 o
 -14   1   6       73.85       71.55     12.48 o
 -13   1   6       61.40       68.26     12.09 o
 -12   1   6        6.04       16.37      7.58 o
 -11   1   6      522.95      499.24     14.09 o
 -10   1   6        9.50        4.47      4.38 o
  -9   1   6      209.99      195.93      6.95 o
  -8   1   6        4.00       -0.33      3.49 o
  -7   1   6       35.13       44.13      6.18 o
  -6   1   6      389.04      358.99      7.28 o
  -5   1   6      497.81      493.56      7.94 o
  -4   1   6       87.35       87.25      3.78 o
  -3   1   6      219.65      221.53      4.97 o
  -2   1   6      157.11      163.63      4.33 o
  -1   1   6     2078.09     2106.50     13.91 o
   0   1   6      150.27      145.02      3.65 o
   1   1   6       46.38       23.01      2.17 o
   2   1   6        5.86        5.58      1.76 o
   3   1   6     1579.38     1542.75     10.02 o
   4   1   6       40.17       44.39      2.33 o
   5   1   6      265.51      297.72      4.28 o
   6   1   6      136.84      139.50      3.47 o
   7   1   6        0.27        1.67      1.95 o
   8   1   6       11.27        9.58      2.57 o
   9   1   6       14.75       12.54      3.85 o
  10   1   6      127.12      125.28      9.15 o
  11   1   6        0.18        9.92      6.83 o
  12   1   6      256.61      254.75     15.14 o
  13   1   6      184.39      224.25     12.73 o
  14   1   6        4.30       11.82      8.16 o
  15   1   6        1.01       15.56      7.65 o
 -14   2   6        2.37       19.22      9.35 o
 -13   2   6        5.99       23.34      9.61 o
 -12   2   6        1.64        2.69     11.01 o
 -11   2   6      141.24      129.22     13.93 o
 -10   2   6       13.17       10.06      9.35 o
  -9   2   6      195.76      200.35     15.63 o
  -8   2   6     1514.71     1398.90     21.73 o
  -7   2   6       73.39       71.12     10.16 o
  -6   2   6       18.11       22.97      3.17 o
  -5   2   6        0.23       -0.21      2.57 o
  -4   2   6        3.16        3.63      2.47 o
  -3   2   6      619.36      621.16      8.30 o
  -2   2   6      434.93      441.81      7.20 o
  -1   2   6      324.98      339.61      5.73 o
   0   2   6        8.58       10.72      2.55 o
   1   2   6       92.89       88.61      3.44 o
   2   2   6        6.34        4.82      2.32 o
   3   2   6       29.10       26.23      2.76 o
   4   2   6       18.24       16.09      3.48 o
   5   2   6      385.93      383.93      8.44 o
   6   2   6       20.25       18.04      3.55 o
   7   2   6       24.37       22.43      5.96 o
   8   2   6       13.05       13.12      5.46 o
   9   2   6        1.59        1.56      5.37 o
  10   2   6      298.70      283.52     13.02 o
  11   2   6       20.20       20.19      7.67 o
  12   2   6       42.96       24.31      7.39 o
  13   2   6      110.94      119.65     11.11 o
  14   2   6       20.70       11.83     25.44 o
 -12   3   6        0.33       34.69     29.96 o
 -11   3   6       41.54       47.68     28.29 o
 -10   3   6       23.57       28.80     13.22 o
  -9   3   6        3.35        4.47     15.38 o
  -8   3   6       35.91       51.41     12.85 o
  -7   3   6        5.85       26.68     10.58 o
  -6   3   6       78.03       82.25     12.90 o
  -5   3   6      369.06      368.79     16.96 o
  -4   3   6      936.79      939.92     15.79 o
  -3   3   6      283.53      269.17      7.91 o
  -2   3   6      161.65      183.70      5.31 o
  -1   3   6       87.44       80.98      4.09 o
   0   3   6       44.84       51.21      4.04 o
   1   3   6        9.93        1.87      3.80 o
   2   3   6       67.90       57.24      5.51 o
   3   3   6       76.61       98.80      7.70 o
   4   3   6        7.75        5.14      5.73 o
   5   3   6       10.77       11.49      5.85 o
   6   3   6       56.92       46.78      7.75 o
   7   3   6      234.09      222.62     14.35 o
   8   3   6        6.36        4.70      6.11 o
   9   3   6       30.50       37.30      8.84 o
  10   3   6        0.36        6.58      7.10 o
  11   3   6        9.04       24.97     18.03 o
  12   3   6        0.42       14.13     15.80 o
  -9   4   6       17.22       78.65     36.81 o
  -8   4   6        1.05       37.91     33.38 o
  -7   4   6      477.30      373.03     26.65 o
  -6   4   6        4.49       21.00     15.02 o
  -5   4   6        8.44       -5.79     12.66 o
  -4   4   6       17.51        5.38     12.95 o
  -3   4   6        9.20       11.28     12.72 o
  -2   4   6       20.67       33.04     13.90 o
  -1   4   6       22.65       38.65     18.32 o
   0   4   6       49.44       52.67     29.23 o
   1   4   6        6.46       18.09     24.74 o
   2   4   6       28.98       40.76      7.93 o
   3   4   6        9.40        8.05      8.08 o
   4   4   6       12.32       13.01      7.42 o
   5   4   6        8.93       13.16     10.24 o
   6   4   6       23.16       40.80     18.01 o
   7   4   6        8.03        6.70      7.32 o
   8   4   6        0.22        2.50     35.65 o
 -15   1   7        7.97       39.69     14.44 o
 -14   1   7        8.20       58.43     22.75 o
 -13   1   7      174.81      167.27     15.55 o
 -12   1   7        3.83        7.88      7.19 o
 -11   1   7        7.65       12.46      5.93 o
 -10   1   7      613.25      584.36     12.83 o
  -9   1   7        0.62        6.03      4.01 o
  -8   1   7        2.33       -3.90      2.99 o
  -7   1   7        5.70        1.67      2.72 o
  -6   1   7      312.46      304.65      6.69 o
  -5   1   7       86.91      103.68      4.34 o
  -4   1   7       12.84        6.26      2.62 o
  -3   1   7       20.81       23.97      2.86 o
  -2   1   7       88.12       98.78      3.25 o
  -1   1   7      111.77      105.39      3.35 o
   0   1   7      477.75      489.94      6.48 o
   1   1   7      228.39      241.43      4.67 o
   2   1   7       25.32       22.83      2.42 o
   3   1   7      739.49      788.30      7.35 o
   4   1   7       27.48       25.66      2.22 o
   5   1   7      106.23      118.61      3.49 o
   6   1   7        2.31        0.80      2.09 o
   7   1   7      356.89      346.24      5.75 o
   8   1   7       11.25        7.28      2.87 o
   9   1   7       72.35       69.65      5.52 o
  10   1   7      163.67      170.29     10.74 o
  11   1   7      247.21      274.85     12.67 o
  12   1   7        9.30        7.42      6.40 o
  13   1   7       29.37       17.26      7.33 o
  14   1   7        1.41        7.84      6.65 o
  15   1   7       12.16       17.52      8.37 o
 -14   2   7        0.72       55.14     14.61 o
 -13   2   7        1.23       11.86      9.64 o
 -12   2   7        0.00       13.10      9.23 o
 -11   2   7        3.12       15.90      9.43 o
 -10   2   7       57.14       59.12      9.97 o
  -9   2   7      246.14      232.40     14.13 o
  -8   2   7       56.69       62.58     11.75 o
  -7   2   7      416.22      373.46      9.75 o
  -6   2   7       65.66       71.51      5.01 o
  -5   2   7        5.02        5.26      2.90 o
  -4   2   7       26.62       28.99      3.41 o
  -3   2   7        0.01       -1.96      3.32 o
  -2   2   7      413.94      412.15      6.85 o
  -1   2   7        0.22        2.27      2.19 o
   0   2   7      161.26      166.75      4.30 o
   1   2   7      172.68      154.14      4.02 o
   2   2   7      240.76      223.25      4.81 o
   3   2   7       15.24       14.11      2.69 o
   4   2   7      493.29      497.16      6.75 o
   5   2   7        1.01       -2.53      3.51 o
   6   2   7      352.24      339.31      8.58 o
   7   2   7       91.37       93.41      9.25 o
   8   2   7        1.91       -2.14      5.78 o
   9   2   7       18.61       13.98      5.71 o
  10   2   7        0.31        6.26      7.57 o
  11   2   7       57.26       52.09      8.55 o
  12   2   7       32.79       23.81      7.20 o
  13   2   7       85.55       89.75     10.45 o
 -12   3   7        0.47       17.88     22.34 o
 -11   3   7        2.10       16.24     10.24 o
 -10   3   7       26.34       42.27     11.85 o
  -9   3   7       19.56       34.72     12.91 o
  -8   3   7       28.90       31.00     12.62 o
  -7   3   7        2.92        1.94      9.14 o
  -6   3   7        0.23        2.39      9.26 o
  -5   3   7      240.03      226.88     12.78 o
  -4   3   7       18.53       14.51      4.84 o
  -3   3   7       21.18       22.03      4.93 o
  -2   3   7       13.82       15.88      3.22 o
  -1   3   7        0.72        0.09      3.06 o
   0   3   7       65.44       64.18      5.11 o
   1   3   7       74.86       71.27      5.99 o
   2   3   7       52.81       53.11      6.03 o
   3   3   7        8.18        6.11      5.14 o
   4   3   7        0.80        0.96      5.60 o
   5   3   7       39.68       39.37      7.06 o
   6   3   7       42.31       39.29      7.34 o
   7   3   7       57.48       50.10      8.24 o
   8   3   7       37.66       36.87      8.06 o
   9   3   7       19.88        2.85      6.88 o
  10   3   7        5.89        8.25      7.35 o
  11   3   7        1.71       15.91     12.43 o
  -9   4   7        5.73       26.49     28.71 o
  -8   4   7      220.76      274.97     25.19 o
  -7   4   7        2.47        6.83     11.48 o
  -6   4   7      223.31      194.51     21.99 o
  -5   4   7       44.28       23.15     14.19 o
  -4   4   7       62.25       71.25     16.70 o
  -3   4   7       42.07       43.84     17.97 o
  -2   4   7        0.73       -0.62     12.89 o
  -1   4   7        0.52        3.96     24.90 o
   0   4   7       17.85       27.67     16.82 o
   1   4   7       28.79       67.11     29.91 o
   2   4   7        0.05        7.99      6.72 o
   3   4   7       48.03       61.43      8.57 o
   4   4   7       34.70       31.63      8.53 o
   5   4   7       44.43       42.42      9.40 o
   6   4   7        0.19       -0.69      6.67 o
   7   4   7       25.31       18.74      8.70 o
   8   4   7        0.29       11.79     13.64 o
 -16   0   8        6.38       78.92     29.30 o
 -15   0   8        0.18       32.90     21.91 o
 -14   0   8      152.26      152.52     31.86 o
 -13   0   8      211.89      223.25     19.96 o
 -12   0   8     1181.66     1063.02     34.40 o
 -11   0   8      135.33      157.23     15.58 o
 -10   0   8       92.03       90.96     10.17 o
  -9   0   8       81.85      100.73     10.35 o
  -8   0   8        0.09       -2.44      7.04 o
  -7   0   8       47.29       45.12      5.80 o
  -6   0   8      558.08      641.80     12.13 o
  -5   0   8        0.80       -6.14      4.25 o
  -4   0   8      197.80      233.29      7.38 o
  -3   0   8     2810.09     2952.37     26.89 o
  -2   0   8     1475.73     1558.32     17.69 o
  -1   0   8     2379.26     2443.07     23.37 o
   0   0   8      171.13      208.94      6.81 o
   1   0   8     1218.42     1375.92     16.24 o
   2   0   8       48.69       56.15      4.03 o
   3   0   8       39.56       46.32      3.81 o
   4   0   8      515.26      601.03     10.92 o
   5   0   8      115.68      131.92      6.23 o
   6   0   8        1.60        1.20      2.39 o
   7   0   8      628.43      620.73     11.53 o
   8   0   8      113.87       99.21      7.52 o
   9   0   8     1239.82     1181.55     18.96 o
  10   0   8       25.53       16.79      5.02 o
  11   0   8      897.58      827.38     28.15 o
  12   0   8      180.27      218.53     13.97 o
  13   0   8       30.41       30.83     12.21 o
  14   0   8      105.14      118.80     19.43 o
  15   0   8       32.06       26.05     12.85 o
 -15   1   8        0.81       26.09     12.26 o
 -14   1   8       74.78      102.27     14.69 o
 -13   1   8       55.39       62.85     12.22 o
 -12   1   8      409.76      405.23     17.14 o
 -11   1   8      125.72      127.86     14.51 o
 -10   1   8      863.81      824.86     15.28 o
  -9   1   8     1256.73     1159.74     17.71 o
  -8   1   8       98.62       98.04      5.70 o
  -7   1   8        2.03        0.81      3.66 o
  -6   1   8        2.48       -1.26      3.04 o
  -5   1   8     1640.53     1652.99     15.12 o
  -4   1   8      539.93      525.67      8.20 o
  -3   1   8     1140.94     1213.74     12.13 o
  -2   1   8      162.67      161.46      4.42 o
  -1   1   8      419.82      421.67      6.50 o
   0   1   8      512.97      489.93      7.18 o
   1   1   8      762.79      731.55      8.07 o
   2   1   8     1032.38     1122.84     10.51 o
   3   1   8      740.36      744.01      7.55 o
   4   1   8      358.28      373.18      5.57 o
   5   1   8      251.22      249.79      4.81 o
   6   1   8       27.67       26.76      2.91 o
   7   1   8        0.62        1.74      2.49 o
   8   1   8     1026.67     1028.20     12.79 o
   9   1   8      555.16      541.11     13.42 o
  10   1   8       66.30       82.40      8.92 o
  11   1   8        0.07       -0.50      5.26 o
  12   1   8      104.55      101.96      9.90 o
  13   1   8        3.58        1.58      6.82 o
  14   1   8        0.54       -1.31      6.44 o
 -14   2   8       17.86       48.00     23.89 o
 -13   2   8       50.21       56.24     11.44 o
 -12   2   8        0.65       23.89     13.15 o
 -11   2   8       51.53       50.07     11.54 o
 -10   2   8       32.96       22.54      9.21 o
  -9   2   8        0.44       -4.47      7.46 o
  -8   2   8       47.81       46.65      6.82 o
  -7   2   8      445.81      438.45     11.72 o
  -6   2   8      358.23      349.04     10.87 o
  -5   2   8      326.47      315.61      7.33 o
  -4   2   8      166.97      170.66      6.19 o
  -3   2   8      194.56      175.32      5.13 o
  -2   2   8      110.31      113.51      5.71 o
  -1   2   8       37.13       45.36      3.69 o
   0   2   8       83.26       85.11      3.68 o
   1   2   8       45.34       41.41      3.11 o
   2   2   8       18.28       17.16      2.82 o
   3   2   8       59.88       64.05      3.71 o
   4   2   8       83.90       79.85      3.72 o
   5   2   8      643.84      633.19     11.38 o
   6   2   8       42.01       35.68      4.93 o
   7   2   8        0.00       -2.72      5.33 o
   8   2   8       88.85       83.06      9.12 o
   9   2   8        0.03        2.20      5.32 o
  10   2   8       38.47       29.96      9.03 o
  11   2   8      124.61      143.21     11.18 o
  12   2   8       71.59       69.79      9.26 o
  13   2   8       35.36       36.29     12.49 o
 -12   3   8       55.39       74.00     18.64 o
 -11   3   8       45.59       58.42     16.93 o
 -10   3   8       58.82       88.19     13.76 o
  -9   3   8       34.43       38.59     11.53 o
  -8   3   8       16.66        5.47     10.01 o
  -7   3   8        2.82       21.10     10.49 o
  -6   3   8        6.46        6.37      8.97 o
  -5   3   8        2.37        7.56     11.88 o
  -4   3   8        9.18        8.95      5.55 o
  -3   3   8        1.41       -2.03      4.23 o
  -2   3   8        2.47       13.34      4.58 o
  -1   3   8        5.15        5.84      3.34 o
   0   3   8        3.75       11.50      4.14 o
   1   3   8       31.30       36.29      6.15 o
   2   3   8        6.34       14.71      5.56 o
   3   3   8        4.35        2.43      5.96 o
   4   3   8       29.16       21.21      9.77 o
   5   3   8       10.91       12.03      5.92 o
   6   3   8       17.67       14.01      9.84 o
   7   3   8        0.27        1.90      6.10 o
   8   3   8       36.68       38.57      8.04 o
   9   3   8       46.79       43.98      8.62 o
  10   3   8       76.78       80.98     11.04 o
  11   3   8       69.12       96.91     17.78 o
  -9   4   8        0.10       81.20     26.76 o
  -8   4   8        8.36       50.07     50.52 o
  -7   4   8        3.94       -8.86     13.77 o
  -6   4   8      119.73       89.03     18.05 o
  -5   4   8       95.81       61.17     16.43 o
  -4   4   8       39.96       49.34     15.26 o
  -3   4   8        7.48        8.21     17.99 o
  -2   4   8        6.27        9.61     12.40 o
  -1   4   8       29.26      -17.52     24.26 o
   0   4   8        3.05      -23.38     22.08 o
   1   4   8        0.01        5.59     13.94 o
   2   4   8        0.54        9.59      6.15 o
   3   4   8        0.04       -0.31      6.26 o
   4   4   8       43.82       48.38     10.50 o
   5   4   8        2.91        3.15      6.86 o
   6   4   8       49.41       57.03     10.76 o
   7   4   8       25.95       31.06     10.16 o
   8   4   8        6.15       33.97     20.22 o
 -15   1   9        8.41       49.77     12.94 o
 -14   1   9       53.09       62.78     12.62 o
 -13   1   9      189.22      194.21     23.59 o
 -12   1   9       33.82       36.17     11.34 o
 -11   1   9        4.56        7.91      6.13 o
 -10   1   9       63.89       60.19      7.88 o
  -9   1   9      287.57      306.91     10.57 o
  -8   1   9       37.99       41.33      5.40 o
  -7   1   9      271.75      261.61      7.72 o
  -6   1   9      416.52      387.73      8.75 o
  -5   1   9      414.22      428.87      8.12 o
  -4   1   9      121.00      106.82      4.71 o
  -3   1   9       18.55       18.37      2.37 o
  -2   1   9      145.57      161.77      4.68 o
  -1   1   9      206.34      212.39      5.21 o
   0   1   9        0.43       -0.78      2.13 o
   1   1   9      150.31      174.16      4.64 o
   2   1   9       54.20       60.08      3.29 o
   3   1   9      616.47      629.90      7.36 o
   4   1   9        3.24        6.38      2.35 o
   5   1   9        3.50        1.85      2.44 o
   6   1   9       48.10       54.13      3.62 o
   7   1   9      416.41      431.64      7.38 o
   8   1   9      305.84      293.31      8.79 o
   9   1   9      112.72      126.90      7.68 o
  10   1   9        2.27       -3.27      6.84 o
  11   1   9      104.02      101.57     10.35 o
  12   1   9        3.60        2.00      6.38 o
  13   1   9       22.75       27.98      7.76 o
  14   1   9        8.28       16.53      7.33 o
 -14   2   9      241.06      322.64     39.99 o
 -13   2   9       13.19       21.28     10.27 o
 -12   2   9       49.93       56.24     11.82 o
 -11   2   9       13.08       12.09      9.41 o
 -10   2   9       10.93       12.69      8.82 o
  -9   2   9       22.36       21.63      9.53 o
  -8   2   9       57.75       56.48      7.63 o
  -7   2   9      281.92      296.57     10.43 o
  -6   2   9       14.85       13.24      3.89 o
  -5   2   9       47.00       49.75      5.04 o
  -4   2   9       35.53       35.51      3.98 o
  -3   2   9       27.12       30.91      3.52 o
  -2   2   9       85.25       79.54      4.07 o
  -1   2   9      395.90      388.13      6.80 o
   0   2   9        5.50        7.44      2.65 o
   1   2   9        9.98        9.19      2.88 o
   2   2   9       87.95       86.92      4.12 o
   3   2   9       37.85       34.36      3.50 o
   4   2   9       15.34       16.10      3.93 o
   5   2   9       21.75       19.20      4.60 o
   6   2   9      143.21      157.45      8.18 o
   7   2   9        2.30        8.48      5.68 o
   8   2   9        1.23       -2.26      5.56 o
   9   2   9        0.54        4.40      6.38 o
  10   2   9       27.29       17.40      9.37 o
  11   2   9       13.37       12.73      6.27 o
  12   2   9        1.27       12.91      7.33 o
  13   2   9        2.36       -1.05      9.96 o
 -12   3   9        6.15       35.00     25.58 o
 -11   3   9        3.27       13.26     13.63 o
 -10   3   9       31.33       35.43     11.11 o
  -9   3   9        0.73        8.61     11.77 o
  -8   3   9        0.60       -0.29      9.26 o
  -7   3   9        8.19       13.23     10.07 o
  -6   3   9        2.30        9.56     10.46 o
  -5   3   9       33.70       40.32     11.15 o
  -4   3   9       53.13       57.03      7.05 o
  -3   3   9       64.01       89.77      6.58 o
  -2   3   9       23.92       24.11      4.35 o
  -1   3   9       26.72       25.33      4.28 o
   0   3   9        0.93        0.68      3.69 o
   1   3   9       28.14       42.67      8.94 o
   2   3   9       46.28       55.65      7.00 o
   3   3   9        1.49        6.81      5.69 o
   4   3   9        3.65        1.66      6.30 o
   5   3   9        0.86        3.96      6.47 o
   6   3   9       59.89       62.76      8.40 o
   7   3   9        4.99        6.79      5.97 o
   8   3   9       14.36        7.61      8.27 o
   9   3   9        8.50        1.27      6.23 o
  10   3   9        2.12       13.90     11.47 o
  11   3   9       33.24       70.86     17.25 o
  -8   4   9       93.40       96.52     35.82 o
  -7   4   9       79.59      105.78     19.71 o
  -6   4   9       45.76       64.12     16.77 o
  -5   4   9       10.43       19.44     14.54 o
  -4   4   9        3.92        7.31     13.62 o
  -3   4   9       52.10       49.89     15.27 o
  -2   4   9       24.03       33.89     14.50 o
  -1   4   9        0.01       51.51     28.04 o
   0   4   9       17.93        5.60     24.28 o
   1   4   9        0.00       -2.57     15.71 o
   2   4   9        7.64        8.47      6.98 o
   3   4   9        1.78        1.25      7.74 o
   4   4   9      179.28      163.22     11.70 o
   5   4   9      295.03      317.31     15.10 o
   6   4   9        5.33       17.01      9.41 o
   7   4   9       29.25       39.35     14.17 o
 -15   0  10        0.11       39.53     25.46 o
 -14   0  10       86.77       82.11     28.04 o
 -13   0  10      284.30      285.96     21.54 o
 -12   0  10      125.03      111.21     15.49 o
 -11   0  10     2065.22     1883.35     46.91 o
 -10   0  10      841.83      733.17     27.35 o
  -9   0  10      605.19      593.78     27.42 o
  -8   0  10      200.59      214.26     12.68 o
  -7   0  10      131.33      150.72     13.12 o
  -6   0  10      575.86      602.15     12.75 o
  -5   0  10       69.11       80.21      5.88 o
  -4   0  10      345.01      423.85     10.34 o
  -3   0  10      129.21      154.39      7.06 o
  -2   0  10      417.77      375.09      9.51 o
  -1   0  10     1870.26     1949.56     21.85 o
   0   0  10     1430.96     1458.28     18.36 o
   1   0  10     1988.61     2206.33     23.65 o
   2   0  10     1295.95     1414.06     18.21 o
   3   0  10     1003.12     1041.72     14.06 o
   4   0  10      165.56      161.85      6.39 o
   5   0  10      165.50      162.97      7.46 o
   6   0  10      344.14      318.24      9.74 o
   7   0  10      598.84      571.67     19.91 o
   8   0  10      462.61      433.31     13.93 o
   9   0  10      686.10      721.17     22.23 o
  10   0  10      104.12       94.03     14.47 o
  11   0  10       14.20       17.21      9.02 o
  12   0  10        3.12       -1.38     12.44 o
  13   0  10       22.34       37.77     23.47 o
  14   0  10        1.76       27.07     24.39 o
 -15   1  10        9.30       34.16     14.05 o
 -14   1  10      137.82      202.67     39.30 o
 -13   1  10       85.33       74.16     24.81 o
 -12   1  10        2.97        0.63     10.68 o
 -11   1  10        3.59       14.92     10.09 o
 -10   1  10       21.06       23.41     10.20 o
  -9   1  10       13.24        5.32      5.44 o
  -8   1  10      160.65      158.82      8.99 o
  -7   1  10      448.78      439.70     10.71 o
  -6   1  10        0.73       -0.99      3.72 o
  -5   1  10      145.31      145.64      6.67 o
  -4   1  10      842.11      787.11     10.81 o
  -3   1  10      358.12      379.25     13.78 o
  -2   1  10       42.38       36.02      3.38 o
  -1   1  10      157.88      163.13      5.07 o
   0   1  10        0.03       -1.15      2.39 o
   1   1  10        5.52       10.08      2.75 o
   2   1  10       65.11       72.59      3.75 o
   3   1  10      147.74      167.56      4.62 o
   4   1  10      946.14      961.31     10.22 o
   5   1  10       11.18       13.51      2.88 o
   6   1  10      126.77      133.81      4.88 o
   7   1  10      145.55      137.82      5.91 o
   8   1  10      447.92      408.58     10.97 o
   9   1  10       40.62       39.15      6.20 o
  10   1  10      224.05      209.55     12.52 o
  11   1  10      142.50      147.15     11.56 o
  12   1  10        0.04       -5.29      6.75 o
  13   1  10       46.91       60.06      9.34 o
  14   1  10        2.07        6.37     10.83 o
 -14   2  10        2.18       42.02     18.59 o
 -13   2  10       39.06       69.94     13.37 o
 -12   2  10       81.86       87.51     13.81 o
 -11   2  10       40.85       48.21     15.51 o
 -10   2  10      101.28       96.33     12.75 o
  -9   2  10        0.20       -8.29      8.24 o
  -8   2  10       20.54       24.18      6.68 o
  -7   2  10      101.63       99.91      8.86 o
  -6   2  10       34.58       24.54      5.20 o
  -5   2  10        7.79       11.22      4.31 o
  -4   2  10        9.66        7.77      3.93 o
  -3   2  10        5.75       11.27      3.56 o
  -2   2  10       71.55       76.62      4.73 o
  -1   2  10       35.93       31.23      3.89 o
   0   2  10      318.90      322.45      6.90 o
   1   2  10        0.15       -1.82      2.85 o
   2   2  10       25.34       27.53      3.49 o
   3   2  10        1.56       -1.51      2.74 o
   4   2  10        1.06       -7.27      4.02 o
   5   2  10       83.24       86.59      7.05 o
   6   2  10      363.60      363.63     11.48 o
   7   2  10      393.26      382.63     14.23 o
   8   2  10       73.51       57.76      8.50 o
   9   2  10      170.78      175.55     12.16 o
  10   2  10       82.78       95.39     10.59 o
  11   2  10       56.20       59.31      8.75 o
  12   2  10        1.06        3.13      9.64 o
 -12   3  10        7.04       51.62     17.32 o
 -11   3  10       18.18       40.51     15.87 o
 -10   3  10       64.07       57.50     18.88 o
  -9   3  10       35.33       27.18     11.82 o
  -8   3  10      140.84      128.14     28.86 o
  -7   3  10       64.63       70.61     12.90 o
  -6   3  10       48.85       55.83     12.23 o
  -5   3  10        5.98        5.59     10.14 o
  -4   3  10        5.66       16.46      8.71 o
  -3   3  10       19.01       17.96      4.81 o
  -2   3  10       17.24       25.32      6.25 o
  -1   3  10        0.01       -2.14      5.26 o
   0   3  10       12.50       13.37      5.57 o
   1   3  10        2.65       12.30      5.34 o
   2   3  10      188.95      179.26     10.11 o
   3   3  10      495.15      483.27     21.55 o
   4   3  10       65.29       61.67      9.51 o
   5   3  10        6.44        7.08      8.66 o
   6   3  10       54.53       56.04     10.58 o
   7   3  10       15.84       23.47      7.46 o
   8   3  10        0.67       -6.68      5.82 o
   9   3  10       33.49       36.15      7.75 o
  10   3  10       34.52       39.17     12.10 o
  -8   4  10       66.83       87.36     37.22 o
  -7   4  10       41.90       36.05     33.56 o
  -6   4  10        0.14       16.98     15.42 o
  -5   4  10       13.38       15.17     15.72 o
  -4   4  10        0.14       -6.02     12.54 o
  -3   4  10       43.95       27.96     17.59 o
  -2   4  10        0.11       21.95     13.17 o
  -1   4  10       32.85       19.91     25.16 o
   0   4  10       10.27       43.76     27.17 o
   1   4  10        0.21      -19.02     15.68 o
   2   4  10       18.32       35.44     10.48 o
   3   4  10       11.78        4.81     12.87 o
   4   4  10      129.08      133.01     11.62 o
   5   4  10       79.00       86.55     13.10 o
   6   4  10       90.06       99.58     13.22 o
 -14   1  11       74.20       72.13     14.55 o
 -13   1  11      390.36      377.76     27.56 o
 -12   1  11       63.60       91.72     14.00 o
 -11   1  11        5.29        7.54     10.35 o
 -10   1  11        1.33        1.37      8.47 o
  -9   1  11        2.49        4.58      5.05 o
  -8   1  11      167.65      184.23      9.42 o
  -7   1  11        3.16       -2.87      4.57 o
  -6   1  11       15.65       15.24      5.31 o
  -5   1  11       17.01       11.67      4.82 o
  -4   1  11       32.19       29.17      4.41 o
  -3   1  11       19.39       15.13      3.22 o
  -2   1  11       57.28       65.44      4.06 o
  -1   1  11      117.01      135.73      5.00 o
   0   1  11      731.64      735.64      9.80 o
   1   1  11      654.32      653.50      9.51 o
   2   1  11        0.84       -8.15     10.14 o
   3   1  11        0.50       -2.00      2.81 o
   4   1  11      100.13      102.33      4.58 o
   5   1  11       61.66       69.24      4.15 o
   6   1  11       18.49       21.37      3.98 o
   7   1  11      414.65      390.21     10.70 o
   8   1  11        2.29        5.65      5.15 o
   9   1  11        3.22        9.03      5.40 o
  10   1  11        1.91       -0.08      5.94 o
  11   1  11        7.99        6.88      6.84 o
  12   1  11        5.24       11.62      7.51 o
  13   1  11       27.29       30.59      8.67 o
 -13   2  11        3.21       22.44     17.65 o
 -12   2  11       13.21       21.04     10.53 o
 -11   2  11       77.97       70.69     12.03 o
 -10   2  11       20.58       28.31     10.03 o
  -9   2  11       19.91        5.15      9.32 o
  -8   2  11       73.52       96.42     12.02 o
  -7   2  11        3.50        7.51      5.93 o
  -6   2  11      440.32      389.93     11.37 o
  -5   2  11      177.60      176.73      9.54 o
  -4   2  11        2.82        6.78      4.33 o
  -3   2  11       31.37       30.36      4.93 o
  -2   2  11       29.13       30.06      4.52 o
  -1   2  11       80.40       88.73      4.89 o
   0   2  11        0.11       -0.14      3.27 o
   1   2  11        0.02       -2.77      2.90 o
   2   2  11       27.83       35.12      3.95 o
   3   2  11       61.92       57.80      6.00 o
   4   2  11      213.37      216.18      9.45 o
   5   2  11      146.34      148.81      8.43 o
   6   2  11      258.48      273.32     10.48 o
   7   2  11       57.33       53.06      8.29 o
   8   2  11      185.53      207.15     13.93 o
   9   2  11       52.46       74.92      9.83 o
  10   2  11       32.83       37.89      7.85 o
  11   2  11       79.08       87.21      9.50 o
  12   2  11        1.22       11.07      8.39 o
 -11   3  11        3.08       61.77     19.11 o
 -10   3  11      221.00      228.93     26.09 o
  -9   3  11        7.14       11.69     10.62 o
  -8   3  11       94.85      133.43     15.67 o
  -7   3  11        5.18      -13.61      9.64 o
  -6   3  11        2.43       14.03      9.94 o
  -5   3  11        0.88       12.67     10.91 o
  -4   3  11      162.07      177.01     13.48 o
  -3   3  11        2.20       -0.31      7.81 o
  -2   3  11      153.27      162.11     10.31 o
  -1   3  11        0.03        3.18      6.32 o
   0   3  11       27.66       24.84      8.06 o
   1   3  11       64.14       72.82      7.85 o
   2   3  11       25.96       43.07      7.93 o
   3   3  11      664.23      661.61     19.94 o
   4   3  11        0.10        2.15      6.45 o
   5   3  11      135.05      144.00     12.13 o
   6   3  11        0.14        7.32      6.40 o
   7   3  11       41.58       48.94      8.81 o
   8   3  11        0.82        1.10      5.38 o
   9   3  11        4.30        9.04      9.42 o
  10   3  11       24.16       47.01     12.53 o
  -7   4  11       19.50      -29.32     29.64 o
  -6   4  11        3.01        5.80     14.44 o
  -5   4  11        4.55        1.52     27.17 o
  -4   4  11       62.38       59.30     22.17 o
  -3   4  11       23.86       35.72     14.58 o
  -2   4  11        0.62       20.73     13.58 o
  -1   4  11        0.02        3.51     25.35 o
   0   4  11        0.50      -21.40     15.86 o
   1   4  11        6.57        4.31     14.97 o
   2   4  11       12.82       12.67     10.02 o
   3   4  11       22.48       45.12      8.23 o
   4   4  11        5.70        2.71      8.61 o
   5   4  11        0.09       -1.85      8.28 o
   6   4  11      101.48      140.57     17.71 o
 -15   0  12       29.69       34.35     29.27 o
 -14   0  12        2.06       24.32     26.45 o
 -13   0  12        2.07       32.76     26.17 o
 -12   0  12       48.37       68.38     17.55 o
 -11   0  12       10.70       -1.50      9.84 o
 -10   0  12      121.49      122.38     15.32 o
  -9   0  12      207.79      223.28     18.31 o
  -8   0  12      155.60      151.48     17.92 o
  -7   0  12       16.66        6.27      7.99 o
  -6   0  12      190.18      188.19     10.52 o
  -5   0  12     1069.33     1088.51     20.17 o
  -4   0  12       71.38       69.03      7.49 o
  -3   0  12      125.11      116.62      7.03 o
  -2   0  12      103.34       94.37      6.58 o
  -1   0  12      933.14      933.66     15.93 o
   0   0  12      118.72       98.65      6.51 o
   1   0  12        0.10        2.91      4.04 o
   2   0  12      628.99      621.58     13.24 o
   3   0  12      473.01      455.38     10.61 o
   4   0  12       93.80       80.29      5.98 o
   5   0  12       23.93       21.01      4.13 o
   6   0  12      211.60      191.58     10.40 o
   7   0  12      106.68       98.63      8.53 o
   8   0  12       38.50       30.73      9.40 o
   9   0  12       47.37       37.65      8.93 o
  10   0  12       51.15       59.26     13.99 o
  11   0  12       26.01       28.27     10.23 o
  12   0  12       83.94       87.94     13.19 o
  13   0  12       23.49       21.67     23.93 o
 -14   1  12       24.03       45.85     12.91 o
 -13   1  12      116.06      169.42     20.02 o
 -12   1  12      304.21      285.62     20.51 o
 -11   1  12      137.16      159.08     16.66 o
 -10   1  12      207.34      228.15     17.34 o
  -9   1  12       25.51       31.54      7.21 o
  -8   1  12       17.62       23.55      6.16 o
  -7   1  12        0.05       -5.78      7.28 o
  -6   1  12        5.20        1.70      4.69 o
  -5   1  12        0.34       -1.76      4.34 o
  -4   1  12       57.59       65.17      5.72 o
  -3   1  12      136.38      130.05      6.20 o
  -2   1  12       89.15       88.17      5.16 o
  -1   1  12      279.83      297.37      7.47 o
   0   1  12      127.18      134.30      5.73 o
   1   1  12       28.22       31.84      4.05 o
   2   1  12        2.69        4.45      3.12 o
   3   1  12      132.40      139.60      5.25 o
   4   1  12      139.70      152.14      5.44 o
   5   1  12        3.63        1.24      3.05 o
   6   1  12      131.42      136.34      6.75 o
   7   1  12       11.03       11.28      5.28 o
   8   1  12       56.07       53.23      7.00 o
   9   1  12      160.84      153.42     10.24 o
  10   1  12       26.47       26.21      7.77 o
  11   1  12        4.71       14.45      7.39 o
  12   1  12       10.09       15.64      7.78 o
  13   1  12        2.39       12.19     11.40 o
 -13   2  12        0.04        4.72     18.94 o
 -12   2  12      220.79      226.72     24.75 o
 -11   2  12        2.19        7.88     10.06 o
 -10   2  12       17.57       22.05     12.16 o
  -9   2  12      130.04      130.84     13.66 o
  -8   2  12       82.58       83.77     12.23 o
  -7   2  12        1.22        3.54      7.37 o
  -6   2  12        0.37        8.74      4.92 o
  -5   2  12       29.47       41.97      6.68 o
  -4   2  12       20.75       17.76      4.77 o
  -3   2  12        1.56       -1.95      4.40 o
  -2   2  12      411.72      353.37      9.96 o
  -1   2  12        1.57        5.11      3.48 o
   0   2  12        0.54        1.38      3.35 o
   1   2  12      918.96      911.86     12.12 o
   2   2  12      263.96      251.79      7.02 o
   3   2  12       62.97       71.90      6.83 o
   4   2  12        0.11       -3.45      4.19 o
   5   2  12       92.27       86.06      7.42 o
   6   2  12      245.55      267.58     10.83 o
   7   2  12        3.49       -1.35      5.93 o
   8   2  12      122.97      128.01     11.06 o
   9   2  12       11.61       10.43      6.83 o
  10   2  12       32.03       43.56      8.66 o
  11   2  12        1.37       10.28      9.86 o
  12   2  12        8.69       29.16     10.36 o
 -11   3  12        1.96       32.35     17.47 o
 -10   3  12        8.07       47.64     17.60 o
  -9   3  12       85.72       92.42     14.92 o
  -8   3  12      227.34      234.28     18.84 o
  -7   3  12       25.38       47.75     12.86 o
  -6   3  12       26.07       16.95      9.82 o
  -5   3  12       14.16       21.01     11.82 o
  -4   3  12       45.97       52.85     14.08 o
  -3   3  12       11.38       13.84     10.25 o
  -2   3  12       64.07       47.93     12.41 o
  -1   3  12       26.54       21.57      7.17 o
   0   3  12        0.34        3.66      5.82 o
   1   3  12       46.80       67.84      8.04 o
   2   3  12       14.65       16.42      6.87 o
   3   3  12      129.05      138.31     13.58 o
   4   3  12      108.99      100.69     10.89 o
   5   3  12      565.47      552.21     19.63 o
   6   3  12      188.18      170.63     12.54 o
   7   3  12       14.35       10.41      7.68 o
   8   3  12       14.72       16.43      8.73 o
   9   3  12       37.44       43.51     12.73 o
  -6   4  12       48.86       45.73     32.87 o
  -5   4  12        7.59        2.82     25.65 o
  -4   4  12       16.25       53.31     16.15 o
  -3   4  12       65.03       76.75     16.93 o
  -2   4  12        2.76        6.95     15.60 o
  -1   4  12        0.96      -11.62     24.21 o
   0   4  12        0.09        2.35     27.70 o
   1   4  12        2.30        8.27     15.54 o
   2   4  12      262.11      230.28     17.73 o
   3   4  12        4.05       13.18     12.54 o
   4   4  12       33.94       47.64     12.36 o
   5   4  12      109.42      152.08     44.46 o
 -14   1  13        7.10       36.13     12.78 o
 -13   1  13       50.78       63.77     22.00 o
 -12   1  13        4.24       10.32     16.90 o
 -11   1  13        0.10       28.55     11.67 o
 -10   1  13       22.99       20.99     10.51 o
  -9   1  13        3.16        5.23      7.11 o
  -8   1  13       46.11       43.26      7.16 o
  -7   1  13      299.77      303.86     12.95 o
  -6   1  13       24.27        8.12      5.54 o
  -5   1  13        1.93       -3.51      4.25 o
  -4   1  13       67.39       62.05      6.05 o
  -3   1  13      100.01       97.09      5.92 o
  -2   1  13      100.99      106.20      6.44 o
  -1   1  13      424.10      423.67      9.04 o
   0   1  13       83.38      104.54      5.69 o
   1   1  13       58.72       56.96      4.74 o
   2   1  13       34.21       38.03      4.38 o
   3   1  13       11.59       14.74      3.57 o
   4   1  13        6.37        8.16      4.00 o
   5   1  13      180.48      177.61      7.22 o
   6   1  13        2.98       11.55      5.31 o
   7   1  13      147.71      139.09      9.82 o
   8   1  13        0.16       -2.00      4.78 o
   9   1  13       28.92       29.15      7.03 o
  10   1  13      127.70      133.24     12.75 o
  11   1  13       18.46       21.83      7.65 o
  12   1  13        0.76        9.33      7.35 o
 -13   2  13      133.26      170.48     34.27 o
 -12   2  13        8.28       13.00     30.83 o
 -11   2  13      118.44      145.34     15.18 o
 -10   2  13        3.28        1.41      9.03 o
  -9   2  13       18.03       10.77     10.66 o
  -8   2  13        8.75        0.25     12.47 o
  -7   2  13       39.68       33.68     12.57 o
  -6   2  13        1.32       -3.99      7.52 o
  -5   2  13      248.04      206.11     11.03 o
  -4   2  13       27.05       10.87      6.52 o
  -3   2  13       89.41       95.92      7.69 o
  -2   2  13       46.51       35.66      5.43 o
  -1   2  13       23.94       37.43      5.81 o
   0   2  13      542.83      519.31     10.15 o
   1   2  13       25.05       24.10      4.21 o
   2   2  13      743.17      724.04     21.24 o
   3   2  13       82.61       78.56      7.22 o
   4   2  13       21.02       24.18      5.77 o
   5   2  13       40.50       45.24      6.31 o
   6   2  13        9.78        5.52      4.57 o
   7   2  13        0.21       -3.92      5.33 o
   8   2  13        4.19        3.85      6.82 o
   9   2  13       48.02       41.04      8.34 o
  10   2  13        1.32        8.87      6.66 o
  11   2  13        0.05       14.60      8.24 o
 -10   3  13        7.66       72.52     19.22 o
  -9   3  13       71.73       99.46     42.40 o
  -8   3  13        6.70       39.73     12.39 o
  -7   3  13       54.52       56.63     16.31 o
  -6   3  13        0.29        9.80      9.84 o
  -5   3  13       46.79       27.90     13.94 o
  -4   3  13       36.45       44.03     10.83 o
  -3   3  13        0.65       -0.74     10.07 o
  -2   3  13       22.01       14.60      9.84 o
  -1   3  13       26.12       27.43      8.42 o
   0   3  13        0.86        8.14      7.94 o
   1   3  13      129.70      127.20     11.11 o
   2   3  13        2.25        6.46      8.72 o
   3   3  13      277.34      283.43     14.73 o
   4   3  13      161.14      180.22     12.28 o
   5   3  13      105.35      117.76     11.12 o
   6   3  13        1.17       -0.01      6.62 o
   7   3  13       11.69        6.17      6.75 o
   8   3  13       86.31      106.14     14.10 o
   9   3  13        8.58       14.02     10.25 o
  -5   4  13       35.66       15.64     31.03 o
  -4   4  13        0.49        2.06     27.99 o
  -3   4  13       25.22       33.81     42.73 o
  -2   4  13       53.28       14.99     26.56 o
  -1   4  13        8.86       11.43     26.16 o
   0   4  13        1.72       15.16     17.64 o
   1   4  13        8.26        1.73     16.15 o
   2   4  13       12.89       12.04     20.65 o
   3   4  13       16.73       19.44      9.35 o
   4   4  13       85.91      108.78     17.87 o
 -14   0  14      129.36      145.17     38.46 o
 -13   0  14       47.80       37.05     31.75 o
 -12   0  14       39.96       51.38     22.28 o
 -11   0  14       74.70       91.62     15.68 o
 -10   0  14        0.00        5.94      9.95 o
  -9   0  14      169.10      173.80     17.70 o
  -8   0  14        7.99       28.31     11.32 o
  -7   0  14        6.01        7.74     10.41 o
  -6   0  14       79.48       70.29     13.41 o
  -5   0  14       47.92       37.18      7.68 o
  -4   0  14       29.59       34.83      7.34 o
  -3   0  14      157.34      152.57     10.10 o
  -2   0  14       64.93       84.66      8.49 o
  -1   0  14       11.71       15.94      6.33 o
   0   0  14      252.21      245.98     11.23 o
   1   0  14      183.63      191.31     13.70 o
   2   0  14       49.72       40.37      6.99 o
   3   0  14      616.91      575.61     19.57 o
   4   0  14       13.63       21.22      8.99 o
   5   0  14      204.89      180.89     15.51 o
   6   0  14      202.30      207.40     11.37 o
   7   0  14      354.43      337.86     16.98 o
   8   0  14      524.43      493.92     20.04 o
   9   0  14       77.27       87.71     12.12 o
  10   0  14        0.42       -2.48      6.92 o
  11   0  14        4.07        3.53      9.00 o
  12   0  14        0.92        4.43      9.09 o
 -13   1  14      203.69      225.30     23.10 o
 -12   1  14        0.05       17.42     11.80 o
 -11   1  14       70.14       71.56     14.07 o
 -10   1  14       78.94      101.14     14.41 o
  -9   1  14      201.86      224.84     15.84 o
  -8   1  14        3.64        5.27      6.73 o
  -7   1  14        2.88       -4.20      5.74 o
  -6   1  14       81.61       90.52      8.99 o
  -5   1  14       36.58       43.20      9.45 o
  -4   1  14      154.28      160.23      8.16 o
  -3   1  14       25.80       28.59      5.61 o
  -2   1  14      459.71      420.97     13.15 o
  -1   1  14       87.74       95.11      6.29 o
   0   1  14     1317.96     1226.25     16.26 o
   1   1  14      132.44      136.72      6.91 o
   2   1  14      129.62      129.64      6.03 o
   3   1  14       51.59       54.09      5.03 o
   4   1  14       34.03       31.44      4.58 o
   5   1  14      225.99      223.64      8.90 o
   6   1  14       10.52        1.76      5.32 o
   7   1  14       66.30       73.49      7.73 o
   8   1  14        6.90        2.19      6.63 o
   9   1  14       21.67       30.14      9.09 o
  10   1  14       65.59       71.74     11.49 o
  11   1  14       40.19       44.78      8.96 o
  12   1  14        0.87       21.75     11.22 o
 -12   2  14       33.77        4.96     18.93 o
 -11   2  14      148.63      159.52     18.44 o
 -10   2  14      120.97      133.77     14.92 o
  -9   2  14       70.12       81.83     13.15 o
  -8   2  14       33.40       22.93     10.16 o
  -7   2  14       37.22       10.73     10.39 o
  -6   2  14       15.72       11.34      6.23 o
  -5   2  14       40.26       28.16      9.21 o
  -4   2  14        4.89       10.12      6.24 o
  -3   2  14        3.20       -4.54      5.19 o
  -2   2  14      133.80      136.13      9.10 o
  -1   2  14       51.76       52.84      6.72 o
   0   2  14       20.87       16.76      4.44 o
   1   2  14      187.76      188.31      7.77 o
   2   2  14      117.48      122.09      9.16 o
   3   2  14      136.84      133.18      8.62 o
   4   2  14      238.19      241.91     10.62 o
   5   2  14      107.29      113.72      8.57 o
   6   2  14       22.39       22.98      5.90 o
   7   2  14       31.76       32.61      7.79 o
   8   2  14       27.33       29.13      8.15 o
   9   2  14       24.26       18.47      7.42 o
  10   2  14        8.61       20.01      9.45 o
 -10   3  14       39.46       34.70     23.97 o
  -9   3  14        5.67       13.61     26.19 o
  -8   3  14       19.39       33.72     12.90 o
  -7   3  14       35.97       37.10     17.61 o
  -6   3  14        0.17        2.55     14.03 o
  -5   3  14        7.15       10.05     11.70 o
  -4   3  14      170.65      147.69     17.08 o
  -3   3  14      130.91      153.75     16.33 o
  -2   3  14       18.33       19.57      6.77 o
  -1   3  14        0.32        1.68      6.37 o
   0   3  14       23.47       20.09      7.84 o
   1   3  14      143.65      157.29     12.05 o
   2   3  14        4.20        5.19      6.24 o
   3   3  14       79.94       74.78      9.52 o
   4   3  14       14.46       21.95      7.38 o
   5   3  14       34.35       35.64     10.27 o
   6   3  14        0.06        3.58      8.81 o
   7   3  14       12.96       31.06     11.04 o
   8   3  14       25.53       43.52     13.46 o
  -4   4  14        4.58      -10.15     23.10 o
  -3   4  14       90.07       75.77     17.37 o
  -2   4  14        5.39      -30.79     24.41 o
  -1   4  14        2.54       -0.73     26.36 o
   0   4  14       20.64       16.80     18.94 o
   1   4  14       12.78       19.10     18.10 o
   2   4  14      130.03      155.26     35.74 o
 -13   1  15       15.83       17.75     20.20 o
 -12   1  15       66.97       87.96     15.00 o
 -11   1  15       26.82       44.34     12.88 o
 -10   1  15       27.36       17.60     11.85 o
  -9   1  15       16.59       19.21      7.98 o
  -8   1  15      119.72      113.63     10.79 o
  -7   1  15        0.08        0.56      5.72 o
  -6   1  15       77.86       68.60      9.63 o
  -5   1  15        1.08        3.40      6.37 o
  -4   1  15       93.84       91.26      8.92 o
  -3   1  15      172.25      197.40     13.15 o
  -2   1  15      118.50      144.45      7.96 o
  -1   1  15      304.36      288.61      9.89 o
   0   1  15      110.85      114.47      7.47 o
   1   1  15      196.11      221.50     11.71 o
   2   1  15       88.16       91.25      6.57 o
   3   1  15      101.83      108.05      7.61 o
   4   1  15       59.40       52.76      5.94 o
   5   1  15       59.21       70.38      7.51 o
   6   1  15       21.45       24.42      6.40 o
   7   1  15       52.65       46.70      7.32 o
   8   1  15       19.82       12.47      6.52 o
   9   1  15        0.05        4.00      6.06 o
  10   1  15        1.20        4.77      7.91 o
  11   1  15        9.84       14.82     10.94 o
 -12   2  15       23.44       27.15     20.61 o
 -11   2  15       29.43       19.25     32.82 o
 -10   2  15       14.20       15.15     11.43 o
  -9   2  15        0.79        5.33     12.12 o
  -8   2  15       78.15       81.68     13.14 o
  -7   2  15        8.39        5.34      9.76 o
  -6   2  15       87.61       80.67      9.01 o
  -5   2  15       51.83       47.98      8.75 o
  -4   2  15       56.05       45.59      8.14 o
  -3   2  15       15.31        7.47      6.64 o
  -2   2  15        0.85        2.55      5.93 o
  -1   2  15        7.60       17.35      8.31 o
   0   2  15      168.82      166.57      8.29 o
   1   2  15        1.11        5.04      4.90 o
   2   2  15       72.03       73.37      8.59 o
   3   2  15       19.84       15.23      8.03 o
   4   2  15       72.18       69.39      7.67 o
   5   2  15       14.34       17.91      5.64 o
   6   2  15        0.37        6.37      6.50 o
   7   2  15       24.65       26.84      8.00 o
   8   2  15       10.37       21.24      7.87 o
   9   2  15       36.72       56.58     12.20 o
  10   2  15        0.54      -11.17      8.82 o
  -9   3  15        1.25       42.65     20.15 o
  -8   3  15       16.06       46.53     19.36 o
  -7   3  15        0.56        8.88     19.88 o
  -6   3  15       67.60       56.25     11.96 o
  -5   3  15       55.15       35.83     10.21 o
  -4   3  15       62.82       62.12     13.48 o
  -3   3  15       11.46        4.39     11.09 o
  -2   3  15        3.62        9.29      8.80 o
  -1   3  15        1.43        1.57      6.75 o
   0   3  15       63.42       56.00      9.27 o
   1   3  15       73.06       83.04     11.67 o
   2   3  15        1.02        9.80      8.37 o
   3   3  15       43.61       33.93      9.77 o
   4   3  15       34.70       37.35      8.63 o
   5   3  15       26.37       24.98      8.03 o
   6   3  15        1.86        7.03     10.39 o
   7   3  15        9.17        4.98     10.77 o
 -13   0  16        0.04       40.62     34.34 o
 -12   0  16        0.03       29.96     12.85 o
 -11   0  16       51.97       87.86     16.37 o
 -10   0  16      511.66      459.04     27.00 o
  -9   0  16        6.67        5.51     10.99 o
  -8   0  16      162.09      165.96     18.24 o
  -7   0  16        0.08       11.98      9.87 o
  -6   0  16        0.03        9.07     10.43 o
  -5   0  16      434.86      410.17     23.55 o
  -4   0  16       24.36       25.89      8.92 o
  -3   0  16     1276.93     1172.38     28.15 o
  -2   0  16     1500.51     1423.59     30.73 o
  -1   0  16     1861.19     1780.23     50.83 o
   0   0  16      192.89      162.49     13.80 o
   1   0  16      366.20      332.84     16.53 o
   2   0  16        0.18        1.81      6.91 o
   3   0  16       51.98       41.65      8.13 o
   4   0  16       70.12       69.56     13.54 o
   5   0  16      160.52      118.17     11.18 o
   6   0  16       65.07       57.28     10.45 o
   7   0  16       74.76       66.21     11.33 o
   8   0  16      106.23      120.15     13.78 o
   9   0  16       39.96       26.70     10.08 o
  10   0  16       63.69       90.23     13.59 o
  11   0  16       24.57       23.56     10.92 o
 -12   1  16      106.60      162.86     18.56 o
 -11   1  16        2.27       25.49     12.22 o
 -10   1  16        0.86       -2.64     10.66 o
  -9   1  16       27.14       31.42      9.79 o
  -8   1  16       38.98       54.89      9.32 o
  -7   1  16        0.97        4.33      6.95 o
  -6   1  16        0.55       -1.25      5.92 o
  -5   1  16      129.43      132.77     10.24 o
  -4   1  16       95.96      101.39     13.15 o
  -3   1  16       41.57       52.81      8.40 o
  -2   1  16       91.08       82.70      8.82 o
  -1   1  16      258.43      249.44     10.69 o
   0   1  16      314.34      306.66     10.17 o
   1   1  16       53.24       69.29      6.58 o
   2   1  16      628.50      596.42     13.43 o
   3   1  16       97.25       97.52      7.06 o
   4   1  16        4.22       13.40      4.67 o
   5   1  16       30.37       37.01      6.80 o
   6   1  16      257.07      242.27     11.58 o
   7   1  16      123.84      102.72      9.88 o
   8   1  16        8.04        2.88      5.69 o
   9   1  16        0.01        6.40      6.24 o
  10   1  16       30.49       23.46      8.84 o
  11   1  16        3.56       17.53     16.77 o
 -11   2  16       48.29       59.94     47.04 o
 -10   2  16       42.05       60.80     26.68 o
  -9   2  16       40.98       33.63     11.63 o
  -8   2  16        2.50       11.72     11.21 o
  -7   2  16       10.26        9.65     10.49 o
  -6   2  16      234.07      215.42     16.18 o
  -5   2  16       63.49       54.66     10.19 o
  -4   2  16        4.59        8.56      6.92 o
  -3   2  16        3.28        0.55      6.36 o
  -2   2  16       19.02       25.39      7.29 o
  -1   2  16      191.94      163.21     11.03 o
   0   2  16       29.33       33.04      6.42 o
   1   2  16       23.37       20.03      5.31 o
   2   2  16       78.98       87.34      9.06 o
   3   2  16       44.09       41.20      6.58 o
   4   2  16       42.05       47.82      7.15 o
   5   2  16        8.25        7.73      5.21 o
   6   2  16        6.24        9.06      7.22 o
   7   2  16        5.71       15.19      6.94 o
   8   2  16       13.78       25.15     13.49 o
   9   2  16        0.39        2.36     14.91 o
  -8   3  16       38.46       47.76     20.99 o
  -7   3  16       27.73       17.85     16.00 o
  -6   3  16       34.73       45.19     12.11 o
  -5   3  16        5.73       23.93     11.39 o
  -4   3  16       34.86       24.03     12.29 o
  -3   3  16       13.36       20.04     11.06 o
  -2   3  16        2.76       -4.21     10.16 o
  -1   3  16        3.29        0.17      6.84 o
   0   3  16        6.15       15.18      7.36 o
   1   3  16        0.56        0.58     11.99 o
   2   3  16       12.87        8.40      9.49 o
   3   3  16       50.67       44.69     10.41 o
   4   3  16        5.13       12.02      6.85 o
   5   3  16        2.10       21.92      9.89 o
   6   3  16        0.39       20.51      9.99 o
 -12   1  17       29.43       52.90     20.34 o
 -11   1  17       42.72       48.48     13.64 o
 -10   1  17       33.85       46.40     13.32 o
  -9   1  17        4.49        6.75      7.16 o
  -8   1  17       97.04      108.12     12.93 o
  -7   1  17        8.35        7.62      8.07 o
  -6   1  17       52.20       53.31      8.73 o
  -5   1  17      113.93      100.03      9.92 o
  -4   1  17      301.68      290.23     13.32 o
  -3   1  17       24.77        7.30      8.28 o
  -2   1  17       14.93       20.04      7.03 o
  -1   1  17      170.29      156.83      9.40 o
   0   1  17        9.97       10.94      5.87 o
   1   1  17        5.26        6.96      5.67 o
   2   1  17        0.57        0.00      5.26 o
   3   1  17       10.81        7.18      5.63 o
   4   1  17       39.31       20.02      6.09 o
   5   1  17        0.33       -6.83      5.02 o
   6   1  17        7.98        5.58      5.94 o
   7   1  17        0.58        6.80      6.58 o
   8   1  17        0.20        6.62      6.22 o
   9   1  17       19.08       36.51     10.49 o
  10   1  17       11.56       41.74     15.09 o
 -10   2  17        4.83       29.12     22.34 o
  -9   2  17       30.68       28.53     20.40 o
  -8   2  17        0.54        0.58     10.29 o
  -7   2  17        0.07       12.07      9.94 o
  -6   2  17       10.42        9.89     10.01 o
  -5   2  17       51.68       51.54      8.59 o
  -4   2  17       44.14       31.61      7.90 o
  -3   2  17      214.73      191.10     14.45 o
  -2   2  17       11.19        9.78      7.22 o
  -1   2  17        5.26        2.19      5.83 o
   0   2  17        0.91       -0.61      6.77 o
   1   2  17        2.18        8.88      6.15 o
   2   2  17       21.01       33.50      6.29 o
   3   2  17       25.97       25.34      6.55 o
   4   2  17      208.59      221.94     11.69 o
   5   2  17       36.94       39.46      7.37 o
   6   2  17        4.49        0.84      5.95 o
   7   2  17        0.71        2.91      9.54 o
   8   2  17       39.82       54.42     12.28 o
  -7   3  17       24.11       65.45     18.53 o
  -6   3  17       40.20       17.47     16.27 o
  -5   3  17       12.87        1.76     24.45 o
  -4   3  17       31.16       33.48     12.69 o
  -3   3  17        9.95        5.40     10.92 o
  -2   3  17        8.93       12.26     10.61 o
  -1   3  17       28.97       40.69      8.63 o
   0   3  17        4.16        8.86      7.38 o
   1   3  17        0.19       16.41      7.62 o
   2   3  17       24.88       30.26     10.89 o
   3   3  17        4.53       11.39      8.82 o
   4   3  17        2.65       29.54     18.81 o
   5   3  17        0.13       15.75      9.38 o
 -12   0  18       14.79       86.99     14.71 o
 -11   0  18        4.70        7.67     11.25 o
 -10   0  18      246.04      246.55     22.38 o
  -9   0  18       37.74       50.31     23.65 o
  -8   0  18        0.03        0.65     16.02 o
  -7   0  18       29.12       30.22     25.31 o
  -6   0  18       10.38        7.97     11.35 o
  -5   0  18      168.94      169.57     18.58 o
  -4   0  18      194.65      249.03     21.02 o
  -3   0  18      164.44      155.81     13.49 o
  -2   0  18      421.33      377.17     18.06 o
  -1   0  18       99.42      111.82     12.55 o
   0   0  18       52.78       61.38     11.01 o
   1   0  18      474.98      439.80     19.55 o
   2   0  18      374.75      369.19     18.64 o
   3   0  18        1.30        1.92      7.51 o
   4   0  18       65.67       83.90     12.27 o
   5   0  18      116.19       75.10     12.03 o
   6   0  18        0.16        1.54      7.80 o
   7   0  18       16.44        4.21      9.13 o
   8   0  18       23.25       19.36      9.96 o
   9   0  18       95.94      130.94     15.33 o
  10   0  18       62.32       89.33     20.76 o
 -11   1  18      172.96      154.54     29.14 o
 -10   1  18        2.88        2.72     14.88 o
  -9   1  18       60.03       75.40     10.46 o
  -8   1  18       24.02       32.11      8.67 o
  -7   1  18       48.97       50.84      9.50 o
  -6   1  18      240.08      249.31     18.36 o
  -5   1  18        7.97       13.58      7.14 o
  -4   1  18       61.19       59.72      9.13 o
  -3   1  18      273.90      235.23     12.80 o
  -2   1  18      420.50      399.88     15.19 o
  -1   1  18       72.15       67.04      9.00 o
   0   1  18       63.13       62.51      7.92 o
   1   1  18       28.16       27.22      6.65 o
   2   1  18        0.11       -2.02      5.31 o
   3   1  18        8.87        5.66      5.99 o
   4   1  18       38.22       35.59      7.01 o
   5   1  18        1.23        4.03      4.85 o
   6   1  18       11.47        1.46      7.35 o
   7   1  18       46.50       57.68      9.20 o
   8   1  18        2.31        7.53      6.45 o
   9   1  18       25.89       31.69     14.35 o
 -10   2  18       47.58       40.22     43.12 o
  -9   2  18       18.58       50.03     40.48 o
  -8   2  18       16.69       15.29     20.15 o
  -7   2  18       13.48        2.77      9.92 o
  -6   2  18      247.50      242.52     17.22 o
  -5   2  18       20.86       28.62      7.93 o
  -4   2  18        7.65       11.27      6.83 o
  -3   2  18      101.15      119.49     11.65 o
  -2   2  18       40.65       37.27      8.81 o
  -1   2  18       30.64       27.24      8.08 o
   0   2  18       41.72       45.11      8.49 o
   1   2  18      104.30       98.90     11.05 o
   2   2  18        2.92        9.68      5.47 o
   3   2  18        0.70       13.23      5.83 o
   4   2  18        5.77       11.13      5.89 o
   5   2  18       36.05       42.36      9.06 o
   6   2  18        8.90        8.10      9.03 o
   7   2  18       35.82       47.22     11.61 o
  -6   3  18       52.79       49.21     55.53 o
  -5   3  18       42.07       15.57     20.01 o
  -4   3  18        0.02       -8.86     19.26 o
  -3   3  18       13.33       13.76     28.54 o
  -2   3  18        0.17        9.75     13.09 o
  -1   3  18        0.02       16.25     13.40 o
   0   3  18       64.02       89.64     13.17 o
   1   3  18      162.93      189.08     22.38 o
   2   3  18       83.45       80.18     17.99 o
   3   3  18       15.33      -18.75     17.47 o
   4   3  18        1.92      -13.65     17.13 o
 -10   1  19        1.81        4.34     34.04 o
  -9   1  19       11.97       36.02     12.45 o
  -8   1  19        3.67       15.04      8.94 o
  -7   1  19       19.58       21.14      8.07 o
  -6   1  19       80.41       74.42     10.72 o
  -5   1  19       19.67       37.07      8.15 o
  -4   1  19      340.63      307.30     14.33 o
  -3   1  19        1.22       -0.84      6.46 o
  -2   1  19       13.68       26.58      7.44 o
  -1   1  19       44.87       47.53      8.36 o
   0   1  19      100.99       88.52      8.87 o
   1   1  19       12.99        4.82      5.96 o
   2   1  19       27.41       14.17      8.94 o
   3   1  19       75.41       63.82      8.07 o
   4   1  19        0.00        9.62      6.44 o
   5   1  19        3.16       -0.63      5.25 o
   6   1  19       25.85       33.96      8.01 o
   7   1  19       75.37       69.96     11.36 o
   8   1  19       34.72       66.55     10.86 o
  -9   2  19       71.21       68.41     26.36 o
  -8   2  19       71.44       89.25     26.25 o
  -7   2  19       77.11       40.36     16.73 o
  -6   2  19       14.62        4.15     10.76 o
  -5   2  19       80.52       86.53     13.60 o
  -4   2  19       90.74       71.74     14.43 o
  -3   2  19       14.76       28.55      8.11 o
  -2   2  19       31.90       47.76      9.14 o
  -1   2  19        9.63       11.19      6.95 o
   0   2  19       14.55       15.67      7.68 o
   1   2  19        6.64       10.70      8.25 o
   2   2  19        4.88        7.06      7.25 o
   3   2  19       31.38       44.37     10.48 o
   4   2  19        2.82       18.83      6.62 o
   5   2  19       29.68       56.32      9.70 o
   6   2  19        0.51       17.73      9.65 o
  -4   3  19       16.22        4.83     21.02 o
  -3   3  19       64.42       70.94     21.97 o
  -2   3  19        0.06      -16.59     18.15 o
  -1   3  19       65.97       75.39     13.92 o
   0   3  19        2.88       11.54      9.78 o
   1   3  19       59.56       86.39     16.35 o
   2   3  19        3.20       14.48     19.12 o
 -10   0  20       57.70       65.99     13.36 o
  -9   0  20        0.25       10.48     28.25 o
  -8   0  20        5.02        9.77     10.96 o
  -7   0  20       73.53       65.88     15.59 o
  -6   0  20      219.81      215.81     22.00 o
  -5   0  20        0.82       22.65     28.44 o
  -4   0  20       67.15       55.85     16.33 o
  -3   0  20       55.95       43.01     13.49 o
  -2   0  20        6.75        8.57     12.38 o
  -1   0  20      144.05      155.00     15.07 o
   0   0  20        2.84       11.69      8.88 o
   1   0  20       34.90       38.29     11.03 o
   2   0  20        0.06       -1.12      9.19 o
   3   0  20        0.00       -5.06      8.58 o
   4   0  20       43.87       49.38     11.19 o
   5   0  20       50.16       49.23     15.52 o
   6   0  20        1.08       -1.40      7.79 o
   7   0  20        9.56        5.92     12.07 o
   8   0  20       20.54       31.95     18.01 o
 -10   1  20        9.89       38.35     25.93 o
  -9   1  20        3.94      -13.56     23.53 o
  -8   1  20        2.95       18.66     10.76 o
  -7   1  20       60.27       73.38     18.21 o
  -6   1  20        2.17        9.25      7.66 o
  -5   1  20       31.52       19.36      9.95 o
  -4   1  20       60.06       68.14     10.44 o
  -3   1  20       92.15      109.71     11.07 o
  -2   1  20        0.14       -2.45      8.90 o
  -1   1  20       12.43       16.75      7.35 o
   0   1  20      144.68      153.32     13.87 o
   1   1  20      109.31      107.95      9.70 o
   2   1  20        0.12       -0.69      8.30 o
   3   1  20       28.15       27.30      7.43 o
   4   1  20        0.92       -1.45      7.46 o
   5   1  20        3.42        6.53      6.20 o
   6   1  20       20.91       38.93     14.06 o
   7   1  20        0.04       16.14      9.02 o
  -7   2  20        0.35      -20.73     25.79 o
  -6   2  20      143.23      122.43     20.40 o
  -5   2  20       54.70       60.75     11.16 o
  -4   2  20      106.05      115.67     11.44 o
  -3   2  20        6.24       21.78      7.97 o
  -2   2  20      109.38      119.28     13.59 o
  -1   2  20      161.43      176.69     12.72 o
   0   2  20      154.74      186.92     15.26 o
   1   2  20       53.10       45.95     14.19 o
   2   2  20        0.56       10.68      6.78 o
   3   2  20        8.50       20.41      8.79 o
   4   2  20        1.59       22.46     11.91 o
   5   2  20        4.92       26.61      8.56 o
  -8   1  21       39.36       77.05     22.68 o
  -7   1  21       25.97       40.56     29.31 o
  -6   1  21        7.15       21.28     14.79 o
  -5   1  21       51.41       49.66      9.78 o
  -4   1  21       40.66       45.23      9.42 o
  -3   1  21       49.40       51.25     10.60 o
  -2   1  21       29.65       30.90     14.07 o
  -1   1  21        5.48       -1.15      5.18 o
   0   1  21        8.60       17.09      7.85 o
   1   1  21        1.84       17.12      7.17 o
   2   1  21       21.40       34.26      6.97 o
   3   1  21        3.76        2.09      5.96 o
   4   1  21        1.34       10.11      8.21 o
   5   1  21        4.35       16.81      8.75 o
   6   1  21        0.24       11.38     13.82 o
  -6   2  21        0.02        7.64     23.11 o
  -5   2  21       56.95       39.89     15.62 o
  -4   2  21       26.72       15.81      9.19 o
  -3   2  21        3.11       11.37      8.06 o
  -2   2  21      160.82      170.62     14.90 o
  -1   2  21       20.86       23.00     12.12 o
   0   2  21       35.68       56.25      9.45 o
   1   2  21        0.27       -0.45     18.94 o
   2   2  21        1.25       18.48     10.57 o
   3   2  21       24.66       14.47     19.47 o
   4   2  21        1.99       31.15     17.28 o
  -8   0  22        2.91       -9.60     32.52 o
  -7   0  22       43.11      -24.29     32.36 o
  -6   0  22       56.79       57.11     13.51 o
  -5   0  22      203.07      223.16     22.48 o
  -4   0  22       32.82       45.22     13.12 o
  -3   0  22        0.50       12.63      9.33 o
  -2   0  22        1.91       17.99     20.31 o
  -1   0  22       96.42      113.59     19.77 o
   0   0  22       58.03       63.48     12.21 o
   1   0  22        7.00        7.74      9.17 o
   2   0  22        5.62       12.81      8.72 o
   3   0  22       11.76       14.83     17.09 o
   4   0  22        3.99       -0.57     15.91 o
   5   0  22       52.84       54.07     18.76 o
  -7   1  22       25.69       54.44     18.22 o
  -6   1  22       75.21      105.79     33.20 o
  -5   1  22        8.98       12.40     25.65 o
  -4   1  22       23.47       32.99     11.39 o
  -3   1  22       35.99       40.89      8.56 o
  -2   1  22      151.08      171.55     12.73 o
  -1   1  22       36.99       64.47      9.48 o
   0   1  22        7.67       13.79      9.04 o
   1   1  22        0.31        5.84      8.93 o
   2   1  22        1.20      -11.24     10.08 o
   3   1  22        8.86       -1.16     10.85 o
   4   1  22       24.74       21.64     17.12 o
   5   1  22        3.89        0.41     12.35 o
  -4   2  22       12.91       25.90     11.88 o
  -3   2  22       23.54       25.07     13.63 o
  -2   2  22        9.49        5.30     15.47 o
  -1   2  22       22.00        4.97     19.23 o
   0   2  22       30.83       38.61     21.94 o
   1   2  22       18.09        0.93     23.59 o
  -5   1  23       13.91      -29.32     22.26 o
  -4   1  23        2.35      -44.26     37.82 o
  -3   1  23       20.54       25.54     22.89 o
  -2   1  23        0.05      -17.42     14.06 o
  -1   1  23       24.71       18.59     15.30 o
   0   1  23        6.72      -11.75     13.43 o
   1   1  23       55.96       56.78     17.53 o
   2   1  23       20.51        5.75     16.18 o
   3   1  23        3.90       -7.12     11.40 o
  -4   0  24       77.54       30.70     35.65 o
  -3   0  24      153.43      191.85     43.21 o
  -2   0  24      122.46      125.75     39.18 o
  -1   0  24      151.54      174.71     39.84 o
   0   0  24       10.62       -8.71     27.82 o
   1   0  24        8.95       14.69     17.02 o
 
